# Supplementary material for: Cracking the Code: Genotype–Phenotype Correlation Models in Sarcoglycanopathies
Source: Ann Clin Transl Neurol. 2026 Mar 19:10.1002/acn3.70361. Online ahead of print. doi: 10.1002/acn3.70361 (PMC13395032; doi:10.1002/acn3.70361)
Supplement: Supplementary file 4 — Table S1: Clinical and genetic characteristics of the study cohort. [file ACN3-9999-0-s004.xlsx]

## Sheet: Sheet1
Supplemental table 1. Clinical and genetic characteristics of the study cohort
Patient ID	Gene	Sex	Age at onset	Wheelchair dependency	Age at loss of ambulation	Age at last evaluation	IHC	Protein level (WB)	Phenotypic Classification	Zygosity	Transcript	Variant 1															Variant 2															Predicted Phenotype
												cDNA nomenclature	Protein nomenclature	Location	Type	Truncating	Affected protein domain	ClinVar Classification	ACMG-LGMD VCEP Classification	Affected secondary structure	Affected functional domain	Residue conservation	Intra-complex protein-protein interaction	IHC in homozygous patients (PMID)	Functional test (PMID)	Best model classification	cDNA nomenclature	Protein nomenclature	Location	Type	Truncating	Affected protein domain	ClinVar Classification	ACMG-LGMD VCEP Classification	Affected secondary structure	Affected functional domain	Residue conservation	Intra-complex protein-protein interaction	IHC in homozygous patients (PMID)	Functional test (PMID)	Best model classification
1	SGCA	M	6 years	No	-	25 years	NP	<30%	Mild	Het	NM_000023.4	c.2T>C	p.?	Exon 1	Start loss	Yes	-	-	VUS [PVS1_moderate, PM2_Supporting, PM3_Supporting, PP4]	-	No or abnormal protein expected. Substitution affecting the start codon in a gene without known alternative start codon in others transcripts, but there is one or more pathogenic variants upstream of closest potential in-frame start codon.	-	-	-	-	AM	c.739G>A	p.(Val247Met)	Exon 6	Missense	No	Extracellular	P/LP**	P [PM3_Very Strong, PP1_Moderate, PP4_Moderate, PS3_Supporting]	Disorganised structure	-	No	No	Normal (26453141)	Protein does not make it to the membrane (22095924, 18535179).	LM	AM-LM
2	SGCA	F	Childhood	Yes	9 years	22 years	Absent	NP	Severe	Het	NM_000023.4	c.73C>T	p.(Gln25Ter)	Exon 2	Nonsense	Yes	-	-	LP [PP4_Strong, PVS1_Moderate, PM3, PM2_Supporting]	-	Abnormal protein expected. Nonsense variant may cause premature truncation but it is predicted to escape nonsense mediated decay.	-	-	-	-	AM	c.371T>C	p.(Ile124Thr)	Exon 4	Missense	No	Extracellular	P/LP**	P [PM3_Very Strong, PP4_Strong, PS3_Supporting, PM2_Supporting, PP1, PP3]	Beta-sheet	Cadherin-like domain.	No	No	Absent (14595658, 19798725).	Protein does not make it to the membrane (22095924).	AM	AM-AM
3	SGCA	M	5 years	Yes	11 years	52 years	Reduced	NP	Severe	Het	NM_000023.4	c.86dup	p.(His29GlnfsTer15)	Exon 2	Small duplication	Yes	-	P**	P [PVS1, PP4_Strong, PM3, PM2_Supporting].	-	No protein expected. Frameshift variant may cause premature truncation and it is predicted to undergo nonsense mediated decay.	-	-	-	-	AM	c.229C>T	p.(Arg77Cys)	Exon 3	Missense	No	Extracellular	P***	P [PM3_Strong, PP1_Strong, PP4, PP3, PS3_Supporting]	Beta-sheet	Cadherin-like domain.	No	No	Absent (9032047, 9192266, 15736300)	Protein does not make it to the membrane (22095924, 18535179, 16787395)	AM	AM-AM
4	SGCA	M	14 years	No	-	45 years	Present	NP	Mild	Het	NM_000023.4	c.86dup	p.(His29GlnfsTer15)	Exon 2	Small duplication	Yes	-	P**	P [PVS1, PP4_Strong, PM3, PM2_Supporting].	-	No protein expected. Frameshift variant may cause premature truncation and it is predicted to undergo nonsense mediated decay.	-	-	-	-	AM	c.739G>A	p.(Val247Met)	Exon 6	Missense	No	Extracellular	P/LP**	P [PM3_Very Strong, PP1_Moderate, PP4_Moderate, PS3_Supporting]	Disorganised structure	-	No	No	Normal (26453141)	Protein does not make it to the membrane (22095924, 18535179).	LM	AM-LM
5	SGCA	M	1 year	Yes	10 years	14 years	NP	Absent	Severe	Hom	NM_000023.4	c.89del	p.(Pro30HisfsTer17)	Exon 2	Small deletion	Yes	-	-	P [PVS1, PP4_Strong, PM2_Supporting, PM3_Supporting]	-	No protein expected. Frameshift variant may cause premature truncation and it is predicted to undergo nonsense mediated decay.	-	-	-	-	AM	c.89del	p.(Pro30HisfsTer17)	Exon 2	Small deletion	Yes	-	-	P [PVS1, PP4_Strong, PM2_Supporting, PM3_Supporting]	-	No protein expected. Frameshift variant may cause premature truncation and it is predicted to undergo nonsense mediated decay.	-	-	-	-	AM	AM-AM
6	SGCA	M	4 years	Yes	11 years	30 years	Reduced	Absent	Severe	Het	NM_000023.4	c.92T>C	p.(Leu31Pro)	Exon 2	Missense	No	Extracellular	P/LP**	P [PM3_Strong, PP4_Strong, PS3_Supporting, PM2_Supporting]	Disorganised structure	Cadherin-like domain.	No	No	-	Protein does not make it to the membrane (22095924)	AM	c.583G>A	p.(Gly195Arg)	Exon 5	Missense	No	Extracellular	-	LP [PP4_Strong, PM3, PM2_Supporting, PP3]	Disorganised structure	-	Yes	No	-	-	LM	AM-LM
7	SGCA	M	30 years	Unk.	Unk.	Unk.	NP	<30%	Mild	Het	NM_000023.4	c.92T>C	p.(Leu31Pro)	Exon 2	Missense	No	Extracellular	P/LP**	P [PM3_Strong, PP4_Strong, PS3_Supporting, PM2_Supporting]	Disorganised structure	Cadherin-like domain.	No	No	-	Protein does not make it to the membrane (22095924)	AM	c.739G>A	p.(Val247Met)	Exon 6	Missense	No	Extracellular	P/LP**	P [PM3_Very Strong, PP1_Moderate, PP4_Moderate, PS3_Supporting]	Disorganised structure	-	No	No	Normal (26453141)	Protein does not make it to the membrane (22095924, 18535179).	LM	AM-LM
8	SGCA	F	6 years	No	-	28 years	NP	<30%	Mild	Het	NM_000023.4	c.92T>C	p.(Leu31Pro)	Exon 2	Missense	No	Extracellular	P/LP**	P [PM3_Strong, PP4_Strong, PS3_Supporting, PM2_Supporting]	Disorganised structure	Cadherin-like domain.	No	No	-	Protein does not make it to the membrane (22095924)	AM	c.850C>T	p.(Arg284Cys)	Exon 7	Missense	No	Extracellular	P***	P [PM3_Strong, PP4_Strong, PP1, PP3]	Disorganised structure	-	Yes	No	Reduced or mildly reduced (9032047, 9192266, 18285821). Normal (30218921, 26453141).	Protein makes it to the membrane (22095924)	LM	AM-LM
9	SGCA	M	5 years	Yes	12 years	14 years	Absent	Absent	Severe	Hom	NM_000023.4	c.100C>T	p.(Arg34Cys)	Exon 2	Missense	No	Extracellular	LP***	LP [PM3_Supporting, PP4_Strong, PM5_Supporting, PP3, PM2_Supporting, PP1]	Disorganised structure	Cadherin-like domain.	No	No	Absent (9192266)	-	AM	c.100C>T	p.(Arg34Cys)	Exon 2	Missense	No	Extracellular	LP***	LP [PM3_Supporting, PP4_Strong, PM5_Supporting, PP3, PM2_Supporting, PP1]	Disorganised structure	Cadherin-like domain.	No	No	Absent (9192266)	-	AM	AM-AM
10	SGCA	M	3 years	Yes	13 years	14 years	NP	<30%	Severe	Het	NM_000023.4	c.100C>T	p.(Arg34Cys)	Exon 2	Missense	No	Extracellular	LP***	LP [PM3_Supporting, PP4_Strong, PM5_Supporting, PP3, PM2_Supporting, PP1]	Disorganised structure	Cadherin-like domain.	No	No	Absent (9192266)	-	AM	c.229C>T	p.(Arg77Cys)	Exon 3	Missense	No	Extracellular	P***	P [PM3_Strong, PP1_Strong, PP4, PP3, PS3_Supporting]	Beta-sheet	Cadherin-like domain.	No	No	Absent (9032047, 9192266, 15736300)	Protein does not make it to the membrane (22095924, 18535179, 16787395)	AM	AM-AM
11	SGCA	F	Childhood	Yes	Adolescence	27 years	NP	NP	Expected	Hom	NM_000023.4	c.101G>A	p.(Arg34His)	Exon 2	Missense	No	Extracellular	LP***	LP [PP4_Strong, PM3, PM2_Supporting, PP3]	Disorganised structure	Cadherin-like domain.	No	No	Absent (7663524,9032047, 9192266)	Protein does not make it to the membrane (22095924)	AM	c.101G>A	p.(Arg34His)	Exon 2	Missense	No	Extracellular	LP***	LP [PP4_Strong, PM3, PM2_Supporting, PP3]	Disorganised structure	Cadherin-like domain.	No	No	Absent (7663524,9032047, 9192266)	Protein does not make it to the membrane (22095924)	AM	AM-AM
12	SGCA	F	8 years	Yes	15 years	31 years	Absent	NP	Severe	Het	NM_000023.4	c.101G>A	p.(Arg34His)	Exon 2	Missense	No	Extracellular	LP***	LP [PP4_Strong, PM3, PM2_Supporting, PP3]	Disorganised structure	Cadherin-like domain.	No	No	Absent (7663524,9032047, 9192266)	Protein does not make it to the membrane (22095924)	AM	c.229C>T	p.(Arg77Cys)	Exon 3	Missense	No	Extracellular	P***	P [PM3_Strong, PP1_Strong, PP4, PP3, PS3_Supporting]	Beta-sheet	Cadherin-like domain.	No	No	Absent (9032047, 9192266, 15736300)	Protein does not make it to the membrane (22095924, 18535179, 16787395)	AM	AM-AM
13	SGCA	F	4 years	Yes	7 years	Unk.	NP	Absent	Severe	Het	NM_000023.4	c.101G>A	p.(Arg34His)	Exon 2	Missense	No	Extracellular	LP***	LP [PP4_Strong, PM3, PM2_Supporting, PP3]	Disorganised structure	Cadherin-like domain.	No	No	Absent (7663524,9032047, 9192266)	Protein does not make it to the membrane (22095924)	AM	c.402C>G	p.(Tyr134Ter)	Exon 5	Nonsense	Yes	-	Conflicting interpretations [P, LP & VUS]	P [PVS1, PP4_Strong, PM3_Strong, PM2_Supporting]	-	No protein expected. Nonsense variant may cause premature truncation and it is predicted to undergo nonsense mediated decay.	-	-	-	-	AM	AM-AM
14	SGCA	M	Childhood	No	-	28 years	Reduced	Reduced	Mild	Het	NM_000023.4	c.101G>A	p.(Arg34His)	Exon 2	Missense	No	Extracellular	LP***	LP [PP4_Strong, PM3, PM2_Supporting, PP3]	Disorganised structure	Cadherin-like domain.	No	No	Absent (7663524,9032047, 9192266)	Protein does not make it to the membrane (22095924)	AM	c.623C>T	p.(Thr208Ile)	Exon 6	Missense	No	Extracellular	Conflicting interpretations [LP & VUS]	LP [PP4_Strong, PM3, PM2_Supporting, PP3]	Alpha-helix	-	No	No	-	-	LM	AM-LM
15	SGCA	F	28 years	No	-	38 years	NP	>30%	Mild	Het	NM_000023.4	c.101G>A	p.(Arg34His)	Exon 2	Missense	No	Extracellular	LP***	LP [PP4_Strong, PM3, PM2_Supporting, PP3]	Disorganised structure	Cadherin-like domain.	No	No	Absent (7663524,9032047, 9192266)	Protein does not make it to the membrane (22095924)	AM	c.739G>A	p.(Val247Met)	Exon 6	Missense	No	Extracellular	P/LP**	P [PM3_Very Strong, PP1_Moderate, PP4_Moderate, PS3_Supporting]	Disorganised structure	-	No	No	Normal (26453141)	Protein does not make it to the membrane (22095924, 18535179).	LM	AM-LM
16	SGCA	M	21 years	Unk.	Unk.	Unk.	NP	>30%	Mild	Het	NM_000023.4	c.101G>A	p.(Arg34His)	Exon 2	Missense	No	Extracellular	LP***	LP [PP4_Strong, PM3, PM2_Supporting, PP3]	Disorganised structure	Cadherin-like domain.	No	No	Absent (7663524,9032047, 9192266)	Protein does not make it to the membrane (22095924)	AM	c.739G>A	p.(Val247Met)	Exon 6	Missense	No	Extracellular	P/LP**	P [PM3_Very Strong, PP1_Moderate, PP4_Moderate, PS3_Supporting]	Disorganised structure	-	No	No	Normal (26453141)	Protein does not make it to the membrane (22095924, 18535179).	LM	AM-LM
17	SGCA	F	18 years	No	-	26 years	NP	Traces	Mild	Het	NM_000023.4	c.101G>A	p.(Arg34His)	Exon 2	Missense	No	Extracellular	LP***	LP [PP4_Strong, PM3, PM2_Supporting, PP3]	Disorganised structure	Cadherin-like domain.	No	No	Absent (7663524,9032047, 9192266)	Protein does not make it to the membrane (22095924)	AM	c.850C>T	p.(Arg284Cys)	Exon 7	Missense	No	Extracellular	P***	P [PM3_Strong, PP4_Strong, PP1, PP3]	Disorganised structure	-	Yes	No	Reduced or mildly reduced (9032047, 9192266, 18285821). Normal (30218921, 26453141).	Protein makes it to the membrane (22095924)	LM	AM-LM
18	SGCA	M	9 years	Yes	12 years	15 years	NP	NP	Severe	Hom	NM_000023.4	c.157G>A	p.(Ala53Thr)	Exon 2	Missense	No	Extracellular	Conflicting interpretations [P, LP & VUS]	P [PVS1_Strong, PM3_Strong, PP4_Strong, PP1_Moderate, PM2_Supporting, PP3]	Disorganised structure	Cadherin-like domain.	No	No	Absent (16616845). Reduced in Hom (18285821).	-	AM	c.157G>A	p.(Ala53Thr)	Exon 2	Missense	No	Extracellular	Conflicting interpretations [P, LP & VUS]	P [PVS1_Strong, PM3_Strong, PP4_Strong, PP1_Moderate, PM2_Supporting, PP3]	Disorganised structure	Cadherin-like domain.	No	No	Absent (16616845). Reduced in Hom (18285821).	-	AM	AM-AM
19	SGCA	M	2 years	No	-	22 years	NP	NP	Mild	Het	NM_000023.4	c.157G>A	p.(Ala53Thr)	Exon 2	Missense	No	Extracellular	Conflicting interpretations [P, LP & VUS]	P [PVS1_Strong, PM3_Strong, PP4_Strong, PP1_Moderate, PM2_Supporting, PP3]	Disorganised structure	Cadherin-like domain.	No	No	Absent (16616845). Reduced in Hom (18285821).	-	AM	c.229C>T	p.(Arg77Cys)	Exon 3	Missense	No	Extracellular	P***	P [PM3_Strong, PP1_Strong, PP4, PP3, PS3_Supporting]	Beta-sheet	Cadherin-like domain.	No	No	Absent (9032047, 9192266, 15736300)	Protein does not make it to the membrane (22095924, 18535179, 16787395)	AM	AM-AM
20	SGCA	M	Childhood	No	-	49 years	Traces	Reduced	Mild	Het	NM_000023.4	c.168del	p.(Ala57LeufsTer154)	Exon 3	Small deletion	Yes	-	P**	VUS [PVS1, PM2_Supporting]	-	No protein expected. Frameshift variant may cause premature truncation and it is predicted to undergo nonsense mediated decay.	-	-	-	-	AM	c.793G>A	p.(Gly265Ser)	Exon 7	Missense	No	Extracellular	-	VUS [PM2_Supporting]	Disorganised structure	-	No	No	-	-	LM	AM-LM
21	SGCA	M	4 years	Yes	28 years	44 years	Reduced	NP	Mild	Het	NM_000023.4	c.184T>C	p.(Tyr62His)	Exon 3	Missense	No	Extracellular	LP*	LP [PP4_Strong, PM2_Supporting, PM3_Supporting, PP3]	Beta-sheet	Cadherin-like domain.	Yes	No	-	-	AM	c.725T>C	p.(Val242Ala)	Exon 6	Missense	No	Extracellular	LP*	LP [PP4_Strong, PM2_Supporting, PP3]	Disorganised structure	-	No	No	-	-	LM	AM-LM
22	SGCA	F	Childhood	Yes	33 years	45 years	NP	NP	Mild	Het	NM_000023.4	c.203G>A	p.(Gly68Glu)	Exon 3	Missense	No	Extracellular	P*	LP [PP4_Strong, PM2_Supporting, PM3_Supporting, PP3]	Disorganised structure	Cadherin-like domain.	No	No	-	-	AM	c.229C>T	p.(Arg77Cys)	Exon 3	Missense	No	Extracellular	P***	P [PM3_Strong, PP1_Strong, PP4, PP3, PS3_Supporting]	Beta-sheet	Cadherin-like domain.	No	No	Absent (9032047, 9192266, 15736300)	Protein does not make it to the membrane (22095924, 18535179, 16787395)	AM	AM-AM
23	SGCA	M	5 years	Yes	9 years	34 years	NP	<30%	Severe	Hom	NM_000023.4	c.229C>T	p.(Arg77Cys)	Exon 3	Missense	No	Extracellular	P***	P [PM3_Strong, PP1_Strong, PP4, PP3, PS3_Supporting]	Beta-sheet	Cadherin-like domain.	No	No	Absent (9032047, 9192266, 15736300)	Protein does not make it to the membrane (22095924, 18535179, 16787395)	AM	c.229C>T	p.(Arg77Cys)	Exon 3	Missense	No	Extracellular	P***	P [PM3_Strong, PP1_Strong, PP4, PP3, PS3_Supporting]	Beta-sheet	Cadherin-like domain.	No	No	Absent (9032047, 9192266, 15736300)	Protein does not make it to the membrane (22095924, 18535179, 16787395)	AM	AM-AM
24	SGCA	M	6 years	Yes	11 years	39 years	NP	<30%	Severe	Hom	NM_000023.4	c.229C>T	p.(Arg77Cys)	Exon 3	Missense	No	Extracellular	P***	P [PM3_Strong, PP1_Strong, PP4, PP3, PS3_Supporting]	Beta-sheet	Cadherin-like domain.	No	No	Absent (9032047, 9192266, 15736300)	Protein does not make it to the membrane (22095924, 18535179, 16787395)	AM	c.229C>T	p.(Arg77Cys)	Exon 3	Missense	No	Extracellular	P***	P [PM3_Strong, PP1_Strong, PP4, PP3, PS3_Supporting]	Beta-sheet	Cadherin-like domain.	No	No	Absent (9032047, 9192266, 15736300)	Protein does not make it to the membrane (22095924, 18535179, 16787395)	AM	AM-AM
25	SGCA	F	7 years	Yes	11 years	43 years	NP	<30%	Severe	Hom	NM_000023.4	c.229C>T	p.(Arg77Cys)	Exon 3	Missense	No	Extracellular	P***	P [PM3_Strong, PP1_Strong, PP4, PP3, PS3_Supporting]	Beta-sheet	Cadherin-like domain.	No	No	Absent (9032047, 9192266, 15736300)	Protein does not make it to the membrane (22095924, 18535179, 16787395)	AM	c.229C>T	p.(Arg77Cys)	Exon 3	Missense	No	Extracellular	P***	P [PM3_Strong, PP1_Strong, PP4, PP3, PS3_Supporting]	Beta-sheet	Cadherin-like domain.	No	No	Absent (9032047, 9192266, 15736300)	Protein does not make it to the membrane (22095924, 18535179, 16787395)	AM	AM-AM
26	SGCA	F	6 years	Yes	14 years	36 years	NP	<30%	Severe	Hom	NM_000023.4	c.229C>T	p.(Arg77Cys)	Exon 3	Missense	No	Extracellular	P***	P [PM3_Strong, PP1_Strong, PP4, PP3, PS3_Supporting]	Beta-sheet	Cadherin-like domain.	No	No	Absent (9032047, 9192266, 15736300)	Protein does not make it to the membrane (22095924, 18535179, 16787395)	AM	c.229C>T	p.(Arg77Cys)	Exon 3	Missense	No	Extracellular	P***	P [PM3_Strong, PP1_Strong, PP4, PP3, PS3_Supporting]	Beta-sheet	Cadherin-like domain.	No	No	Absent (9032047, 9192266, 15736300)	Protein does not make it to the membrane (22095924, 18535179, 16787395)	AM	AM-AM
27	SGCA	M	4 years	Yes	12 years	17 years	NP	<30%	Severe	Hom	NM_000023.4	c.229C>T	p.(Arg77Cys)	Exon 3	Missense	No	Extracellular	P***	P [PM3_Strong, PP1_Strong, PP4, PP3, PS3_Supporting]	Beta-sheet	Cadherin-like domain.	No	No	Absent (9032047, 9192266, 15736300)	Protein does not make it to the membrane (22095924, 18535179, 16787395)	AM	c.229C>T	p.(Arg77Cys)	Exon 3	Missense	No	Extracellular	P***	P [PM3_Strong, PP1_Strong, PP4, PP3, PS3_Supporting]	Beta-sheet	Cadherin-like domain.	No	No	Absent (9032047, 9192266, 15736300)	Protein does not make it to the membrane (22095924, 18535179, 16787395)	AM	AM-AM
28	SGCA	F	4 years	Yes	10 years	14 years	NP	<30%	Severe	Hom	NM_000023.4	c.229C>T	p.(Arg77Cys)	Exon 3	Missense	No	Extracellular	P***	P [PM3_Strong, PP1_Strong, PP4, PP3, PS3_Supporting]	Beta-sheet	Cadherin-like domain.	No	No	Absent (9032047, 9192266, 15736300)	Protein does not make it to the membrane (22095924, 18535179, 16787395)	AM	c.229C>T	p.(Arg77Cys)	Exon 3	Missense	No	Extracellular	P***	P [PM3_Strong, PP1_Strong, PP4, PP3, PS3_Supporting]	Beta-sheet	Cadherin-like domain.	No	No	Absent (9032047, 9192266, 15736300)	Protein does not make it to the membrane (22095924, 18535179, 16787395)	AM	AM-AM
29	SGCA	F	Unk.	Yes	15 years	59 years	NP	<30%	Expected	Hom	NM_000023.4	c.229C>T	p.(Arg77Cys)	Exon 3	Missense	No	Extracellular	P***	P [PM3_Strong, PP1_Strong, PP4, PP3, PS3_Supporting]	Beta-sheet	Cadherin-like domain.	No	No	Absent (9032047, 9192266, 15736300)	Protein does not make it to the membrane (22095924, 18535179, 16787395)	AM	c.229C>T	p.(Arg77Cys)	Exon 3	Missense	No	Extracellular	P***	P [PM3_Strong, PP1_Strong, PP4, PP3, PS3_Supporting]	Beta-sheet	Cadherin-like domain.	No	No	Absent (9032047, 9192266, 15736300)	Protein does not make it to the membrane (22095924, 18535179, 16787395)	AM	AM-AM
30	SGCA	F	10 years	Yes	15 years	50 years	NP	<30%	Severe	Hom	NM_000023.4	c.229C>T	p.(Arg77Cys)	Exon 3	Missense	No	Extracellular	P***	P [PM3_Strong, PP1_Strong, PP4, PP3, PS3_Supporting]	Beta-sheet	Cadherin-like domain.	No	No	Absent (9032047, 9192266, 15736300)	Protein does not make it to the membrane (22095924, 18535179, 16787395)	AM	c.229C>T	p.(Arg77Cys)	Exon 3	Missense	No	Extracellular	P***	P [PM3_Strong, PP1_Strong, PP4, PP3, PS3_Supporting]	Beta-sheet	Cadherin-like domain.	No	No	Absent (9032047, 9192266, 15736300)	Protein does not make it to the membrane (22095924, 18535179, 16787395)	AM	AM-AM
31	SGCA	F	4 years	Yes	27 years	46 years	NP	<30%	Mild	Hom	NM_000023.4	c.229C>T	p.(Arg77Cys)	Exon 3	Missense	No	Extracellular	P***	P [PM3_Strong, PP1_Strong, PP4, PP3, PS3_Supporting]	Beta-sheet	Cadherin-like domain.	No	No	Absent (9032047, 9192266, 15736300)	Protein does not make it to the membrane (22095924, 18535179, 16787395)	AM	c.229C>T	p.(Arg77Cys)	Exon 3	Missense	No	Extracellular	P***	P [PM3_Strong, PP1_Strong, PP4, PP3, PS3_Supporting]	Beta-sheet	Cadherin-like domain.	No	No	Absent (9032047, 9192266, 15736300)	Protein does not make it to the membrane (22095924, 18535179, 16787395)	AM	AM-AM
32	SGCA	F	7 years	Yes	43 years	54 years	NP	<30%	Mild	Hom	NM_000023.4	c.229C>T	p.(Arg77Cys)	Exon 3	Missense	No	Extracellular	P***	P [PM3_Strong, PP1_Strong, PP4, PP3, PS3_Supporting]	Beta-sheet	Cadherin-like domain.	No	No	Absent (9032047, 9192266, 15736300)	Protein does not make it to the membrane (22095924, 18535179, 16787395)	AM	c.229C>T	p.(Arg77Cys)	Exon 3	Missense	No	Extracellular	P***	P [PM3_Strong, PP1_Strong, PP4, PP3, PS3_Supporting]	Beta-sheet	Cadherin-like domain.	No	No	Absent (9032047, 9192266, 15736300)	Protein does not make it to the membrane (22095924, 18535179, 16787395)	AM	AM-AM
33	SGCA	M	3 years	Yes	11 years	22 years	NP	<30%	Severe	Hom	NM_000023.4	c.229C>T	p.(Arg77Cys)	Exon 3	Missense	No	Extracellular	P***	P [PM3_Strong, PP1_Strong, PP4, PP3, PS3_Supporting]	Beta-sheet	Cadherin-like domain.	No	No	Absent (9032047, 9192266, 15736300)	Protein does not make it to the membrane (22095924, 18535179, 16787395)	AM	c.229C>T	p.(Arg77Cys)	Exon 3	Missense	No	Extracellular	P***	P [PM3_Strong, PP1_Strong, PP4, PP3, PS3_Supporting]	Beta-sheet	Cadherin-like domain.	No	No	Absent (9032047, 9192266, 15736300)	Protein does not make it to the membrane (22095924, 18535179, 16787395)	AM	AM-AM
34	SGCA	F	7 years	Yes	33 years	44 years	NP	<30%	Mild	Hom	NM_000023.4	c.229C>T	p.(Arg77Cys)	Exon 3	Missense	No	Extracellular	P***	P [PM3_Strong, PP1_Strong, PP4, PP3, PS3_Supporting]	Beta-sheet	Cadherin-like domain.	No	No	Absent (9032047, 9192266, 15736300)	Protein does not make it to the membrane (22095924, 18535179, 16787395)	AM	c.229C>T	p.(Arg77Cys)	Exon 3	Missense	No	Extracellular	P***	P [PM3_Strong, PP1_Strong, PP4, PP3, PS3_Supporting]	Beta-sheet	Cadherin-like domain.	No	No	Absent (9032047, 9192266, 15736300)	Protein does not make it to the membrane (22095924, 18535179, 16787395)	AM	AM-AM
35	SGCA	F	6 years	Yes	14 years	14 years	NP	<30%	Severe	Hom	NM_000023.4	c.229C>T	p.(Arg77Cys)	Exon 3	Missense	No	Extracellular	P***	P [PM3_Strong, PP1_Strong, PP4, PP3, PS3_Supporting]	Beta-sheet	Cadherin-like domain.	No	No	Absent (9032047, 9192266, 15736300)	Protein does not make it to the membrane (22095924, 18535179, 16787395)	AM	c.229C>T	p.(Arg77Cys)	Exon 3	Missense	No	Extracellular	P***	P [PM3_Strong, PP1_Strong, PP4, PP3, PS3_Supporting]	Beta-sheet	Cadherin-like domain.	No	No	Absent (9032047, 9192266, 15736300)	Protein does not make it to the membrane (22095924, 18535179, 16787395)	AM	AM-AM
36	SGCA	F	10 years	Yes	13 years	20 years	NP	<30%	Severe	Hom	NM_000023.4	c.229C>T	p.(Arg77Cys)	Exon 3	Missense	No	Extracellular	P***	P [PM3_Strong, PP1_Strong, PP4, PP3, PS3_Supporting]	Beta-sheet	Cadherin-like domain.	No	No	Absent (9032047, 9192266, 15736300)	Protein does not make it to the membrane (22095924, 18535179, 16787395)	AM	c.229C>T	p.(Arg77Cys)	Exon 3	Missense	No	Extracellular	P***	P [PM3_Strong, PP1_Strong, PP4, PP3, PS3_Supporting]	Beta-sheet	Cadherin-like domain.	No	No	Absent (9032047, 9192266, 15736300)	Protein does not make it to the membrane (22095924, 18535179, 16787395)	AM	AM-AM
37	SGCA	M	8 years	Yes	14 years	28 years	NP	<30%	Severe	Hom	NM_000023.4	c.229C>T	p.(Arg77Cys)	Exon 3	Missense	No	Extracellular	P***	P [PM3_Strong, PP1_Strong, PP4, PP3, PS3_Supporting]	Beta-sheet	Cadherin-like domain.	No	No	Absent (9032047, 9192266, 15736300)	Protein does not make it to the membrane (22095924, 18535179, 16787395)	AM	c.229C>T	p.(Arg77Cys)	Exon 3	Missense	No	Extracellular	P***	P [PM3_Strong, PP1_Strong, PP4, PP3, PS3_Supporting]	Beta-sheet	Cadherin-like domain.	No	No	Absent (9032047, 9192266, 15736300)	Protein does not make it to the membrane (22095924, 18535179, 16787395)	AM	AM-AM
38	SGCA	F	6 years	Yes	10 years	36 years	NP	<30%	Severe	Hom	NM_000023.4	c.229C>T	p.(Arg77Cys)	Exon 3	Missense	No	Extracellular	P***	P [PM3_Strong, PP1_Strong, PP4, PP3, PS3_Supporting]	Beta-sheet	Cadherin-like domain.	No	No	Absent (9032047, 9192266, 15736300)	Protein does not make it to the membrane (22095924, 18535179, 16787395)	AM	c.229C>T	p.(Arg77Cys)	Exon 3	Missense	No	Extracellular	P***	P [PM3_Strong, PP1_Strong, PP4, PP3, PS3_Supporting]	Beta-sheet	Cadherin-like domain.	No	No	Absent (9032047, 9192266, 15736300)	Protein does not make it to the membrane (22095924, 18535179, 16787395)	AM	AM-AM
39	SGCA	F	4 years	Yes	25 years	46 years	NP	<30%	Mild	Hom	NM_000023.4	c.229C>T	p.(Arg77Cys)	Exon 3	Missense	No	Extracellular	P***	P [PM3_Strong, PP1_Strong, PP4, PP3, PS3_Supporting]	Beta-sheet	Cadherin-like domain.	No	No	Absent (9032047, 9192266, 15736300)	Protein does not make it to the membrane (22095924, 18535179, 16787395)	AM	c.229C>T	p.(Arg77Cys)	Exon 3	Missense	No	Extracellular	P***	P [PM3_Strong, PP1_Strong, PP4, PP3, PS3_Supporting]	Beta-sheet	Cadherin-like domain.	No	No	Absent (9032047, 9192266, 15736300)	Protein does not make it to the membrane (22095924, 18535179, 16787395)	AM	AM-AM
40	SGCA	F	9 years	Yes	22 years	31 years	NP	<30%	Expected	Hom	NM_000023.4	c.229C>T	p.(Arg77Cys)	Exon 3	Missense	No	Extracellular	P***	P [PM3_Strong, PP1_Strong, PP4, PP3, PS3_Supporting]	Beta-sheet	Cadherin-like domain.	No	No	Absent (9032047, 9192266, 15736300)	Protein does not make it to the membrane (22095924, 18535179, 16787395)	AM	c.229C>T	p.(Arg77Cys)	Exon 3	Missense	No	Extracellular	P***	P [PM3_Strong, PP1_Strong, PP4, PP3, PS3_Supporting]	Beta-sheet	Cadherin-like domain.	No	No	Absent (9032047, 9192266, 15736300)	Protein does not make it to the membrane (22095924, 18535179, 16787395)	AM	AM-AM
41	SGCA	M	3 years	Yes	13 years	14 years	NP	<30%	Severe	Hom	NM_000023.4	c.229C>T	p.(Arg77Cys)	Exon 3	Missense	No	Extracellular	P***	P [PM3_Strong, PP1_Strong, PP4, PP3, PS3_Supporting]	Beta-sheet	Cadherin-like domain.	No	No	Absent (9032047, 9192266, 15736300)	Protein does not make it to the membrane (22095924, 18535179, 16787395)	AM	c.229C>T	p.(Arg77Cys)	Exon 3	Missense	No	Extracellular	P***	P [PM3_Strong, PP1_Strong, PP4, PP3, PS3_Supporting]	Beta-sheet	Cadherin-like domain.	No	No	Absent (9032047, 9192266, 15736300)	Protein does not make it to the membrane (22095924, 18535179, 16787395)	AM	AM-AM
42	SGCA	M	8 years	Yes	17 years	28 years	NP	<30%	Severe	Hom	NM_000023.4	c.229C>T	p.(Arg77Cys)	Exon 3	Missense	No	Extracellular	P***	P [PM3_Strong, PP1_Strong, PP4, PP3, PS3_Supporting]	Beta-sheet	Cadherin-like domain.	No	No	Absent (9032047, 9192266, 15736300)	Protein does not make it to the membrane (22095924, 18535179, 16787395)	AM	c.229C>T	p.(Arg77Cys)	Exon 3	Missense	No	Extracellular	P***	P [PM3_Strong, PP1_Strong, PP4, PP3, PS3_Supporting]	Beta-sheet	Cadherin-like domain.	No	No	Absent (9032047, 9192266, 15736300)	Protein does not make it to the membrane (22095924, 18535179, 16787395)	AM	AM-AM
43	SGCA	M	6 years	Yes	16 years	25 years	NP	<30%	Severe	Hom	NM_000023.4	c.229C>T	p.(Arg77Cys)	Exon 3	Missense	No	Extracellular	P***	P [PM3_Strong, PP1_Strong, PP4, PP3, PS3_Supporting]	Beta-sheet	Cadherin-like domain.	No	No	Absent (9032047, 9192266, 15736300)	Protein does not make it to the membrane (22095924, 18535179, 16787395)	AM	c.229C>T	p.(Arg77Cys)	Exon 3	Missense	No	Extracellular	P***	P [PM3_Strong, PP1_Strong, PP4, PP3, PS3_Supporting]	Beta-sheet	Cadherin-like domain.	No	No	Absent (9032047, 9192266, 15736300)	Protein does not make it to the membrane (22095924, 18535179, 16787395)	AM	AM-AM
44	SGCA	M	2 years	Yes	Unk.	23 years	NP	<30%	Mild	Hom	NM_000023.4	c.229C>T	p.(Arg77Cys)	Exon 3	Missense	No	Extracellular	P***	P [PM3_Strong, PP1_Strong, PP4, PP3, PS3_Supporting]	Beta-sheet	Cadherin-like domain.	No	No	Absent (9032047, 9192266, 15736300)	Protein does not make it to the membrane (22095924, 18535179, 16787395)	AM	c.229C>T	p.(Arg77Cys)	Exon 3	Missense	No	Extracellular	P***	P [PM3_Strong, PP1_Strong, PP4, PP3, PS3_Supporting]	Beta-sheet	Cadherin-like domain.	No	No	Absent (9032047, 9192266, 15736300)	Protein does not make it to the membrane (22095924, 18535179, 16787395)	AM	AM-AM
45	SGCA	F	2 years	Yes	7 years	Unk.	NP	<30%	Severe	Hom	NM_000023.4	c.229C>T	p.(Arg77Cys)	Exon 3	Missense	No	Extracellular	P***	P [PM3_Strong, PP1_Strong, PP4, PP3, PS3_Supporting]	Beta-sheet	Cadherin-like domain.	No	No	Absent (9032047, 9192266, 15736300)	Protein does not make it to the membrane (22095924, 18535179, 16787395)	AM	c.229C>T	p.(Arg77Cys)	Exon 3	Missense	No	Extracellular	P***	P [PM3_Strong, PP1_Strong, PP4, PP3, PS3_Supporting]	Beta-sheet	Cadherin-like domain.	No	No	Absent (9032047, 9192266, 15736300)	Protein does not make it to the membrane (22095924, 18535179, 16787395)	AM	AM-AM
46	SGCA	F	10 years	Yes	12 years	Unk.	NP	<30%	Severe	Hom	NM_000023.4	c.229C>T	p.(Arg77Cys)	Exon 3	Missense	No	Extracellular	P***	P [PM3_Strong, PP1_Strong, PP4, PP3, PS3_Supporting]	Beta-sheet	Cadherin-like domain.	No	No	Absent (9032047, 9192266, 15736300)	Protein does not make it to the membrane (22095924, 18535179, 16787395)	AM	c.229C>T	p.(Arg77Cys)	Exon 3	Missense	No	Extracellular	P***	P [PM3_Strong, PP1_Strong, PP4, PP3, PS3_Supporting]	Beta-sheet	Cadherin-like domain.	No	No	Absent (9032047, 9192266, 15736300)	Protein does not make it to the membrane (22095924, 18535179, 16787395)	AM	AM-AM
47	SGCA	F	5 years	Yes	18 years	Unk.	NP	<30%	Expected	Hom	NM_000023.4	c.229C>T	p.(Arg77Cys)	Exon 3	Missense	No	Extracellular	P***	P [PM3_Strong, PP1_Strong, PP4, PP3, PS3_Supporting]	Beta-sheet	Cadherin-like domain.	No	No	Absent (9032047, 9192266, 15736300)	Protein does not make it to the membrane (22095924, 18535179, 16787395)	AM	c.229C>T	p.(Arg77Cys)	Exon 3	Missense	No	Extracellular	P***	P [PM3_Strong, PP1_Strong, PP4, PP3, PS3_Supporting]	Beta-sheet	Cadherin-like domain.	No	No	Absent (9032047, 9192266, 15736300)	Protein does not make it to the membrane (22095924, 18535179, 16787395)	AM	AM-AM
48	SGCA	M	12 years	Yes	21 years	36 years	NP	<30%	Severe	Hom	NM_000023.4	c.229C>T	p.(Arg77Cys)	Exon 3	Missense	No	Extracellular	P***	P [PM3_Strong, PP1_Strong, PP4, PP3, PS3_Supporting]	Beta-sheet	Cadherin-like domain.	No	No	Absent (9032047, 9192266, 15736300)	Protein does not make it to the membrane (22095924, 18535179, 16787395)	AM	c.229C>T	p.(Arg77Cys)	Exon 3	Missense	No	Extracellular	P***	P [PM3_Strong, PP1_Strong, PP4, PP3, PS3_Supporting]	Beta-sheet	Cadherin-like domain.	No	No	Absent (9032047, 9192266, 15736300)	Protein does not make it to the membrane (22095924, 18535179, 16787395)	AM	AM-AM
49	SGCA	M	7 years	Yes	18 years	30 years	NP	<30%	Expected	Hom	NM_000023.4	c.229C>T	p.(Arg77Cys)	Exon 3	Missense	No	Extracellular	P***	P [PM3_Strong, PP1_Strong, PP4, PP3, PS3_Supporting]	Beta-sheet	Cadherin-like domain.	No	No	Absent (9032047, 9192266, 15736300)	Protein does not make it to the membrane (22095924, 18535179, 16787395)	AM	c.229C>T	p.(Arg77Cys)	Exon 3	Missense	No	Extracellular	P***	P [PM3_Strong, PP1_Strong, PP4, PP3, PS3_Supporting]	Beta-sheet	Cadherin-like domain.	No	No	Absent (9032047, 9192266, 15736300)	Protein does not make it to the membrane (22095924, 18535179, 16787395)	AM	AM-AM
50	SGCA	F	6 years	Yes	15 years	61 years	NP	NP	Severe	Hom	NM_000023.4	c.229C>T	p.(Arg77Cys)	Exon 3	Missense	No	Extracellular	P***	P [PM3_Strong, PP1_Strong, PP4, PP3, PS3_Supporting]	Beta-sheet	Cadherin-like domain.	No	No	Absent (9032047, 9192266, 15736300)	Protein does not make it to the membrane (22095924, 18535179, 16787395)	AM	c.229C>T	p.(Arg77Cys)	Exon 3	Missense	No	Extracellular	P***	P [PM3_Strong, PP1_Strong, PP4, PP3, PS3_Supporting]	Beta-sheet	Cadherin-like domain.	No	No	Absent (9032047, 9192266, 15736300)	Protein does not make it to the membrane (22095924, 18535179, 16787395)	AM	AM-AM
51	SGCA	M	3 years	Yes	12 years	33 years	Reduced	NP	Severe	Hom	NM_000023.4	c.229C>T	p.(Arg77Cys)	Exon 3	Missense	No	Extracellular	P***	P [PM3_Strong, PP1_Strong, PP4, PP3, PS3_Supporting]	Beta-sheet	Cadherin-like domain.	No	No	Absent (9032047, 9192266, 15736300)	Protein does not make it to the membrane (22095924, 18535179, 16787395)	AM	c.229C>T	p.(Arg77Cys)	Exon 3	Missense	No	Extracellular	P***	P [PM3_Strong, PP1_Strong, PP4, PP3, PS3_Supporting]	Beta-sheet	Cadherin-like domain.	No	No	Absent (9032047, 9192266, 15736300)	Protein does not make it to the membrane (22095924, 18535179, 16787395)	AM	AM-AM
52	SGCA	F	6 years	Yes	14 years	50 years	Absent	Absent	Severe	Hom	NM_000023.4	c.229C>T	p.(Arg77Cys)	Exon 3	Missense	No	Extracellular	P***	P [PM3_Strong, PP1_Strong, PP4, PP3, PS3_Supporting]	Beta-sheet	Cadherin-like domain.	No	No	Absent (9032047, 9192266, 15736300)	Protein does not make it to the membrane (22095924, 18535179, 16787395)	AM	c.229C>T	p.(Arg77Cys)	Exon 3	Missense	No	Extracellular	P***	P [PM3_Strong, PP1_Strong, PP4, PP3, PS3_Supporting]	Beta-sheet	Cadherin-like domain.	No	No	Absent (9032047, 9192266, 15736300)	Protein does not make it to the membrane (22095924, 18535179, 16787395)	AM	AM-AM
53	SGCA	M	3 years	Yes	11 years	18 years	Reduced	Absent	Severe	Hom	NM_000023.4	c.229C>T	p.(Arg77Cys)	Exon 3	Missense	No	Extracellular	P***	P [PM3_Strong, PP1_Strong, PP4, PP3, PS3_Supporting]	Beta-sheet	Cadherin-like domain.	No	No	Absent (9032047, 9192266, 15736300)	Protein does not make it to the membrane (22095924, 18535179, 16787395)	AM	c.229C>T	p.(Arg77Cys)	Exon 3	Missense	No	Extracellular	P***	P [PM3_Strong, PP1_Strong, PP4, PP3, PS3_Supporting]	Beta-sheet	Cadherin-like domain.	No	No	Absent (9032047, 9192266, 15736300)	Protein does not make it to the membrane (22095924, 18535179, 16787395)	AM	AM-AM
54	SGCA	M	Childhood	Yes	11 years	22 years	NP	NP	Expected	Het	NM_000023.4	c.229C>T	p.(Arg77Cys)	Exon 3	Missense	No	Extracellular	P***	P [PM3_Strong, PP1_Strong, PP4, PP3, PS3_Supporting]	Beta-sheet	Cadherin-like domain.	No	No	Absent (9032047, 9192266, 15736300)	Protein does not make it to the membrane (22095924, 18535179, 16787395)	AM	c.238C>T	p.(Gln80Ter)	Exon 3	Nonsense	Yes	-	P*	P [PVS1, PP4_Strong, PM2_Supporting, PM3_Supporting]	-	No protein expected. Nonsense variant may cause premature truncation and it is predicted to undergo nonsense mediated decay.	-	-	-	-	AM	AM-AM
55	SGCA	F	Pediatric	Yes	Pediatric	25 years	NP	NP	Expected	Het	NM_000023.4	c.229C>T	p.(Arg77Cys)	Exon 3	Missense	No	Extracellular	P***	P [PM3_Strong, PP1_Strong, PP4, PP3, PS3_Supporting]	Beta-sheet	Cadherin-like domain.	No	No	Absent (9032047, 9192266, 15736300)	Protein does not make it to the membrane (22095924, 18535179, 16787395)	AM	c.293G>A	p.(Arg98His)	Exon 3	Missense	No	Extracellular	P/LP**	P [PM3_Strong, PP4_Strong, PS3_Moderate, PM2_Supporting]	Disorganised structure	Cadherin-like domain.	No	No	Severe reduction in Hom (12746421)	Protein does not make it to the membrane (22095924, 18535179).	AM	AM-AM
56	SGCA	F	3 years	No	-	26 years	Reduced	NP	Mild	Het	NM_000023.4	c.229C>T	p.(Arg77Cys)	Exon 3	Missense	No	Extracellular	P***	P [PM3_Strong, PP1_Strong, PP4, PP3, PS3_Supporting]	Beta-sheet	Cadherin-like domain.	No	No	Absent (9032047, 9192266, 15736300)	Protein does not make it to the membrane (22095924, 18535179, 16787395)	AM	c.307A>G	p.(Ile103Val)	Exon 3	Missense	No	Extracellular	Conflicting interpretations [LP & VUS]	LP [PM3, PM2_Supporting, PM5_supporting, PP3, PP4]	Beta-sheet	Cadherin-like domain.	No	No	-	-	AM	AM-AM
57	SGCA	F	10 years	Yes	19 years	46 years	NP	NP	Severe	Het	NM_000023.4	c.229C>T	p.(Arg77Cys)	Exon 3	Missense	No	Extracellular	P***	P [PM3_Strong, PP1_Strong, PP4, PP3, PS3_Supporting]	Beta-sheet	Cadherin-like domain.	No	No	Absent (9032047, 9192266, 15736300)	Protein does not make it to the membrane (22095924, 18535179, 16787395)	AM	c.348_352dup	p.(Gln118LeufsTer95)	Exon 4	Small duplication	Yes	-	P**	P [PVS1, PM3_Strong, PP4_Strong, PM2_Supporting, PP1_Supporting]	-	No protein expected. Frameshift variant may cause premature truncation and it is predicted to undergo nonsense mediated decay.	-	-	-	-	AM	AM-AM
58	SGCA	F	7 years	Yes	14 years	Unk.	NP	NP	Severe	Het	NM_000023.4	c.229C>T	p.(Arg77Cys)	Exon 3	Missense	No	Extracellular	P***	P [PM3_Strong, PP1_Strong, PP4, PP3, PS3_Supporting]	Beta-sheet	Cadherin-like domain.	No	No	Absent (9032047, 9192266, 15736300)	Protein does not make it to the membrane (22095924, 18535179, 16787395)	AM	c.371T>C	p.(Ile124Thr)	Exon 4	Missense	No	Extracellular	P/LP**	P [PM3_Very Strong, PP4_Strong, PS3_Supporting, PM2_Supporting, PP1, PP3]	Beta-sheet	Cadherin-like domain.	No	No	Absent (14595658, 19798725).	Protein does not make it to the membrane (22095924).	AM	AM-AM
59	SGCA	M	1 year	Yes	8 years	Unk.	NP	NP	Severe	Het	NM_000023.4	c.229C>T	p.(Arg77Cys)	Exon 3	Missense	No	Extracellular	P***	P [PM3_Strong, PP1_Strong, PP4, PP3, PS3_Supporting]	Beta-sheet	Cadherin-like domain.	No	No	Absent (9032047, 9192266, 15736300)	Protein does not make it to the membrane (22095924, 18535179, 16787395)	AM	c.371T>C	p.(Ile124Thr)	Exon 4	Missense	No	Extracellular	P/LP**	P [PM3_Very Strong, PP4_Strong, PS3_Supporting, PM2_Supporting, PP1, PP3]	Beta-sheet	Cadherin-like domain.	No	No	Absent (14595658, 19798725).	Protein does not make it to the membrane (22095924).	AM	AM-AM
60	SGCA	M	2 years	Yes	14 years	Unk.	NP	Absent	Expected	Het	NM_000023.4	c.229C>T	p.(Arg77Cys)	Exon 3	Missense	No	Extracellular	P***	P [PM3_Strong, PP1_Strong, PP4, PP3, PS3_Supporting]	Beta-sheet	Cadherin-like domain.	No	No	Absent (9032047, 9192266, 15736300)	Protein does not make it to the membrane (22095924, 18535179, 16787395)	AM	c.403C>T	p.(Gln135Ter)	Exon 5	Nonsense	Yes	-	P/LP**	P [PVS1, PM3, PM2_Supporting, PP4_Supporting]	-	No protein expected. Nonsense variant may cause premature truncation and it is predicted to undergo nonsense mediated decay.	-	-	-	-	AM	AM-AM
61	SGCA	M	5 years	Yes	11 years	21 years	NP	<30%	Severe	Het	NM_000023.4	c.229C>T	p.(Arg77Cys)	Exon 3	Missense	No	Extracellular	P***	P [PM3_Strong, PP1_Strong, PP4, PP3, PS3_Supporting]	Beta-sheet	Cadherin-like domain.	No	No	Absent (9032047, 9192266, 15736300)	Protein does not make it to the membrane (22095924, 18535179, 16787395)	AM	c.464del	p.(Ser155ThrfsTer56)	Exon 5	Small deletion	Yes	-	P/LP**	P [PVS1, PP4_Strong, PM3, PM2_Supporting]	-	No protein expected. Frameshift variant may cause premature truncation and it is predicted to undergo nonsense mediated decay.	-	-	-	-	AM	AM-AM
62	SGCA	M	16 years	No	-	44 years	Present	NP	Mild	Het	NM_000023.4	c.229C>T	p.(Arg77Cys)	Exon 3	Missense	No	Extracellular	P***	P [PM3_Strong, PP1_Strong, PP4, PP3, PS3_Supporting]	Beta-sheet	Cadherin-like domain.	No	No	Absent (9032047, 9192266, 15736300)	Protein does not make it to the membrane (22095924, 18535179, 16787395)	AM	c.613C>T	p.(Pro205Ser)	Exon 6	Missense	No	Extracellular	-	LP [PM3, PM2_Supporting, PP1, PP3, PP4]	Disorganised structure	-	No	No	-	-	LM	AM-LM
63	SGCA	F	Childhood	Yes	45 years	Unk.	NP	NP	Mild	Het	NM_000023.4	c.229C>T	p.(Arg77Cys)	Exon 3	Missense	No	Extracellular	P***	P [PM3_Strong, PP1_Strong, PP4, PP3, PS3_Supporting]	Beta-sheet	Cadherin-like domain.	No	No	Absent (9032047, 9192266, 15736300)	Protein does not make it to the membrane (22095924, 18535179, 16787395)	AM	c.613C>T	p.(Pro205Ser)	Exon 6	Missense	No	Extracellular	-	LP [PM3, PM2_Supporting, PP1, PP3, PP4]	Disorganised structure	-	No	No	-	-	LM	AM-LM
64	SGCA	M	6 years	Yes	10 years	Unk.	NP	NP	Severe	Het	NM_000023.4	c.229C>T	p.(Arg77Cys)	Exon 3	Missense	No	Extracellular	P***	P [PM3_Strong, PP1_Strong, PP4, PP3, PS3_Supporting]	Beta-sheet	Cadherin-like domain.	No	No	Absent (9032047, 9192266, 15736300)	Protein does not make it to the membrane (22095924, 18535179, 16787395)	AM	c.671A>C	p.(Gln224Pro)	Exon 6	Missense	No	Extracellular	-	LP [PP4_Strong, PM3, PM2_Supporting, PP3]	Alpha-helix	ATP-binding site.	No	No	-	-	AM	AM-AM
65	SGCA	F	4 years	No	-	18 years	NP	NP	Expected	Het	NM_000023.4	c.229C>T	p.(Arg77Cys)	Exon 3	Missense	No	Extracellular	P***	P [PM3_Strong, PP1_Strong, PP4, PP3, PS3_Supporting]	Beta-sheet	Cadherin-like domain.	No	No	Absent (9032047, 9192266, 15736300)	Protein does not make it to the membrane (22095924, 18535179, 16787395)	AM	c.704C>T	p.(Thr235Ile)	Exon 6	Missense	No	Extracellular	Conflicting interpretations [LP & VUS]	VUS [PM2_Supporting, PM3_Supporting, PP4_Supporting]	Disorganised structure	-	No	No	-	-	LM	AM-LM
66	SGCA	M	13 years	No	-	36 years	NP	>30%	Mild	Het	NM_000023.4	c.229C>T	p.(Arg77Cys)	Exon 3	Missense	No	Extracellular	P***	P [PM3_Strong, PP1_Strong, PP4, PP3, PS3_Supporting]	Beta-sheet	Cadherin-like domain.	No	No	Absent (9032047, 9192266, 15736300)	Protein does not make it to the membrane (22095924, 18535179, 16787395)	AM	c.739G>A	p.(Val247Met)	Exon 6	Missense	No	Extracellular	P/LP**	P [PM3_Very Strong, PP1_Moderate, PP4_Moderate, PS3_Supporting]	Disorganised structure	-	No	No	Normal (26453141)	Protein does not make it to the membrane (22095924, 18535179).	LM	AM-LM
67	SGCA	M	33 years	No	-	52 years	NP	NP	Mild	Het	NM_000023.4	c.229C>T	p.(Arg77Cys)	Exon 3	Missense	No	Extracellular	P***	P [PM3_Strong, PP1_Strong, PP4, PP3, PS3_Supporting]	Beta-sheet	Cadherin-like domain.	No	No	Absent (9032047, 9192266, 15736300)	Protein does not make it to the membrane (22095924, 18535179, 16787395)	AM	c.739G>A	p.(Val247Met)	Exon 6	Missense	No	Extracellular	P/LP**	P [PM3_Very Strong, PP1_Moderate, PP4_Moderate, PS3_Supporting]	Disorganised structure	-	No	No	Normal (26453141)	Protein does not make it to the membrane (22095924, 18535179).	LM	AM-LM
68	SGCA	F	Unk.	No	-	49 years	NP	NP	Mild	Het	NM_000023.4	c.229C>T	p.(Arg77Cys)	Exon 3	Missense	No	Extracellular	P***	P [PM3_Strong, PP1_Strong, PP4, PP3, PS3_Supporting]	Beta-sheet	Cadherin-like domain.	No	No	Absent (9032047, 9192266, 15736300)	Protein does not make it to the membrane (22095924, 18535179, 16787395)	AM	c.739G>A	p.(Val247Met)	Exon 6	Missense	No	Extracellular	P/LP**	P [PM3_Very Strong, PP1_Moderate, PP4_Moderate, PS3_Supporting]	Disorganised structure	-	No	No	Normal (26453141)	Protein does not make it to the membrane (22095924, 18535179).	LM	AM-LM
69	SGCA	M	12 years	No	-	59 years	NP	>30%	Mild	Het	NM_000023.4	c.229C>T	p.(Arg77Cys)	Exon 3	Missense	No	Extracellular	P***	P [PM3_Strong, PP1_Strong, PP4, PP3, PS3_Supporting]	Beta-sheet	Cadherin-like domain.	No	No	Absent (9032047, 9192266, 15736300)	Protein does not make it to the membrane (22095924, 18535179, 16787395)	AM	c.739G>A	p.(Val247Met)	Exon 6	Missense	No	Extracellular	P/LP**	P [PM3_Very Strong, PP1_Moderate, PP4_Moderate, PS3_Supporting]	Disorganised structure	-	No	No	Normal (26453141)	Protein does not make it to the membrane (22095924, 18535179).	LM	AM-LM
70	SGCA	F	Childhood	Yes	35 years	36 years	Present	NP	Mild	Het	NM_000023.4	c.229C>T	p.(Arg77Cys)	Exon 3	Missense	No	Extracellular	P***	P [PM3_Strong, PP1_Strong, PP4, PP3, PS3_Supporting]	Beta-sheet	Cadherin-like domain.	No	No	Absent (9032047, 9192266, 15736300)	Protein does not make it to the membrane (22095924, 18535179, 16787395)	AM	c.739G>A	p.(Val247Met)	Exon 6	Missense	No	Extracellular	P/LP**	P [PM3_Very Strong, PP1_Moderate, PP4_Moderate, PS3_Supporting]	Disorganised structure	-	No	No	Normal (26453141)	Protein does not make it to the membrane (22095924, 18535179).	LM	AM-LM
71	SGCA	F	7 years	Yes	11 years	35 years	NP	NP	Severe	Het	NM_000023.4	c.229C>T	p.(Arg77Cys)	Exon 3	Missense	No	Extracellular	P***	P [PM3_Strong, PP1_Strong, PP4, PP3, PS3_Supporting]	Beta-sheet	Cadherin-like domain.	No	No	Absent (9032047, 9192266, 15736300)	Protein does not make it to the membrane (22095924, 18535179, 16787395)	AM	c.754_755del	p.(Lys252ValfsTer8)	Exon 7	Small deletion	Yes	-	P/LP**	P [PVS1, PM3_Strong, PP1_Moderate, PM2_Supporting, PP4_Supporting]	-	No protein expected. Frameshift variant may cause premature truncation and it is predicted to undergo nonsense mediated decay.	-	-	-	-	AM	AM-AM
72	SGCA	F	8 years	Yes	14 years	42 years	NP	NP	Severe	Het	NM_000023.4	c.229C>T	p.(Arg77Cys)	Exon 3	Missense	No	Extracellular	P***	P [PM3_Strong, PP1_Strong, PP4, PP3, PS3_Supporting]	Beta-sheet	Cadherin-like domain.	No	No	Absent (9032047, 9192266, 15736300)	Protein does not make it to the membrane (22095924, 18535179, 16787395)	AM	c.754_755del	p.(Lys252ValfsTer8)	Exon 7	Small deletion	Yes	-	P/LP**	P [PVS1, PM3_Strong, PP1_Moderate, PM2_Supporting, PP4_Supporting]	-	No protein expected. Frameshift variant may cause premature truncation and it is predicted to undergo nonsense mediated decay.	-	-	-	-	AM	AM-AM
73	SGCA	M	6 years	Yes	12 years	42 years	NP	NP	Severe	Het	NM_000023.4	c.229C>T	p.(Arg77Cys)	Exon 3	Missense	No	Extracellular	P***	P [PM3_Strong, PP1_Strong, PP4, PP3, PS3_Supporting]	Beta-sheet	Cadherin-like domain.	No	No	Absent (9032047, 9192266, 15736300)	Protein does not make it to the membrane (22095924, 18535179, 16787395)	AM	c.754_755del	p.(Lys252ValfsTer8)	Exon 7	Small deletion	Yes	-	P/LP**	P [PVS1, PM3_Strong, PP1_Moderate, PM2_Supporting, PP4_Supporting]	-	No protein expected. Frameshift variant may cause premature truncation and it is predicted to undergo nonsense mediated decay.	-	-	-	-	AM	AM-AM
74	SGCA	F	45 years	No	-	63 years	NP	>30%	Mild	Het	NM_000023.4	c.229C>T	p.(Arg77Cys)	Exon 3	Missense	No	Extracellular	P***	P [PM3_Strong, PP1_Strong, PP4, PP3, PS3_Supporting]	Beta-sheet	Cadherin-like domain.	No	No	Absent (9032047, 9192266, 15736300)	Protein does not make it to the membrane (22095924, 18535179, 16787395)	AM	c.814G>T	p.(Asp272Tyr)	Exon 7	Missense	No	Extracellular	-	VUS [PM2_Supporting, PM3_Supporting, PP3, PP4_Supporting]	Disorganised structure	-	No	No	-	-	LM	AM-LM
75	SGCA	F	25 years	No	-	51 years	NP	>30%	Mild	Het	NM_000023.4	c.229C>T	p.(Arg77Cys)	Exon 3	Missense	No	Extracellular	P***	P [PM3_Strong, PP1_Strong, PP4, PP3, PS3_Supporting]	Beta-sheet	Cadherin-like domain.	No	No	Absent (9032047, 9192266, 15736300)	Protein does not make it to the membrane (22095924, 18535179, 16787395)	AM	c.850C>T	p.(Arg284Cys)	Exon 7	Missense	No	Extracellular	P***	P [PM3_Strong, PP4_Strong, PP1, PP3]	Disorganised structure	-	Yes	No	Reduced or mildly reduced (9032047, 9192266, 18285821). Normal (30218921, 26453141).	Protein makes it to the membrane (22095924)	LM	AM-LM
76	SGCA	F	15 years	Yes	41 years	51 years	NP	>30%	Mild	Het	NM_000023.4	c.229C>T	p.(Arg77Cys)	Exon 3	Missense	No	Extracellular	P***	P [PM3_Strong, PP1_Strong, PP4, PP3, PS3_Supporting]	Beta-sheet	Cadherin-like domain.	No	No	Absent (9032047, 9192266, 15736300)	Protein does not make it to the membrane (22095924, 18535179, 16787395)	AM	c.850C>T	p.(Arg284Cys)	Exon 7	Missense	No	Extracellular	P***	P [PM3_Strong, PP4_Strong, PP1, PP3]	Disorganised structure	-	Yes	No	Reduced or mildly reduced (9032047, 9192266, 18285821). Normal (30218921, 26453141).	Protein makes it to the membrane (22095924)	LM	AM-LM
77	SGCA	M	15 years	No	-	33 years	Moderately reduced	NP	Mild	Het	NM_000023.4	c.229C>T	p.(Arg77Cys)	Exon 3	Missense	No	Extracellular	P***	P [PM3_Strong, PP1_Strong, PP4, PP3, PS3_Supporting]	Beta-sheet	Cadherin-like domain.	No	No	Absent (9032047, 9192266, 15736300)	Protein does not make it to the membrane (22095924, 18535179, 16787395)	AM	c.850C>T	p.(Arg284Cys)	Exon 7	Missense	No	Extracellular	P***	P [PM3_Strong, PP4_Strong, PP1, PP3]	Disorganised structure	-	Yes	No	Reduced or mildly reduced (9032047, 9192266, 18285821). Normal (30218921, 26453141).	Protein makes it to the membrane (22095924)	LM	AM-LM
78	SGCA	F	5 years	Yes	60 years	70 years	Markedly reduced	Reduced	Mild	Het	NM_000023.4	c.229C>T	p.(Arg77Cys)	Exon 3	Missense	No	Extracellular	P***	P [PM3_Strong, PP1_Strong, PP4, PP3, PS3_Supporting]	Beta-sheet	Cadherin-like domain.	No	No	Absent (9032047, 9192266, 15736300)	Protein does not make it to the membrane (22095924, 18535179, 16787395)	AM	c.850C>T	p.(Arg284Cys)	Exon 7	Missense	No	Extracellular	P***	P [PM3_Strong, PP4_Strong, PP1, PP3]	Disorganised structure	-	Yes	No	Reduced or mildly reduced (9032047, 9192266, 18285821). Normal (30218921, 26453141).	Protein makes it to the membrane (22095924)	LM	AM-LM
79	SGCA	M	15 years	No	-	39 years	NP	NP	Mild	Het	NM_000023.4	c.271G>C	p.(Gly91Arg)	Exon 3	Missense	No	Extracellular	-	VUS [PM2_Supporting, PM3_Supporting, PP3, PP4]	Beta-sheet	Cadherin-like domain.	Yes	No	-	-	AM	c.850C>T	p.(Arg284Cys)	Exon 7	Missense	No	Extracellular	P***	P [PM3_Strong, PP4_Strong, PP1, PP3]	Disorganised structure	-	Yes	No	Reduced or mildly reduced (9032047, 9192266, 18285821). Normal (30218921, 26453141).	Protein makes it to the membrane (22095924)	LM	AM-LM
80	SGCA	M	4 years	Yes	6 years	6 years	NP	NP	Severe	Hom	NM_000023.4	c.288_290del	p.(Glu96del)	Exon 3	Small deletion	No	Extracellular	-	LP [PM3, PM4, PM2_Supporting, PP4]	Alpha-helix	Cadherin-like domain.	No	No	-	-	AM	c.288_290del	p.(Glu96del)	Exon 3	Small deletion	No	Extracellular	-	LP [PM3, PM4, PM2_Supporting, PP4]	Alpha-helix	Cadherin-like domain.	No	No	-	-	AM	AM-AM
81	SGCA	F	29 years	No	-	50 years	Markedly reduced	Absent	Mild	Het	NM_000023.4	c.292C>A	p.(Arg98Ser)	Exon 3	Missense	No	Extracellular	LP*	LP [PP4_Strong, PM5, PM2_Supporting, PM3_Supporting]	Disorganised structure	Cadherin-like domain.	No	No	Absent (18996010)	-	AM	c.434C>A	p.(Ala145Glu)	Exon 5	Missense	No	Extracellular	Conflicting interpretations [LP & VUS]	LP [PP4_Strong, PM2_Supporting, PM3_Supporting]	Alpha-helix	-	No	No	-	-	LM	AM-LM
82	SGCA	F	8 years	No	-	33 years	NP	<30%	Mild	Hom	NM_000023.4	c.293G>A	p.(Arg98His)	Exon 3	Missense	No	Extracellular	P/LP**	P [PM3_Strong, PP4_Strong, PS3_Moderate, PM2_Supporting]	Disorganised structure	Cadherin-like domain.	No	No	Severe reduction in Hom (12746421)	Protein does not make it to the membrane (22095924, 18535179).	AM	c.293G>A	p.(Arg98His)	Exon 3	Missense	No	Extracellular	P/LP**	P [PM3_Strong, PP4_Strong, PS3_Moderate, PM2_Supporting]	Disorganised structure	Cadherin-like domain.	No	No	Severe reduction in Hom (12746421)	Protein does not make it to the membrane (22095924, 18535179).	AM	AM-AM
83	SGCA	M	5 years	Yes	14 years	17 years	NP	<30%	Severe	Het	NM_000023.4	c.293G>A	p.(Arg98His)	Exon 3	Missense	No	Extracellular	P/LP**	P [PM3_Strong, PP4_Strong, PS3_Moderate, PM2_Supporting]	Disorganised structure	Cadherin-like domain.	No	No	Severe reduction in Hom (12746421)	Protein does not make it to the membrane (22095924, 18535179).	AM	c.488dup	p.(Leu164ThrfsTer27)	Exon 5	Small duplication	Yes	-	P/LP**	P [PVS1, PP4_Strong, PM2_Supporting, PM3_Supporting]	-	No protein expected. Frameshift variant may cause premature truncation and it is predicted to undergo nonsense mediated decay.	-	-	-	-	AM	AM-AM
84	SGCA	M	Unk.	Yes	14 years	32 years	Absent	NP	Expected	Het	NM_000023.4	c.293G>A	p.(Arg98His)	Exon 3	Missense	No	Extracellular	P/LP**	P [PM3_Strong, PP4_Strong, PS3_Moderate, PM2_Supporting]	Disorganised structure	Cadherin-like domain.	No	No	Severe reduction in Hom (12746421)	Protein does not make it to the membrane (22095924, 18535179).	AM	c.524T>C	p.(Val175Ala)	Exon 5	Missense	No	Extracellular	P	P [PP4_Strong, PM3_Strong, PM2_Supporting, PP1]	Beta-sheet	-	No	No	-	-	AM	AM-AM
85	SGCA	F	7 years	Yes	19 years	14 years	NP	NP	Expected	Het	NM_000023.4	c.293G>A	p.(Arg98His)	Exon 3	Missense	No	Extracellular	P/LP**	P [PM3_Strong, PP4_Strong, PS3_Moderate, PM2_Supporting]	Disorganised structure	Cadherin-like domain.	No	No	Severe reduction in Hom (12746421)	Protein does not make it to the membrane (22095924, 18535179).	AM	c.524T>C	p.(Val175Ala)	Exon 5	Missense	No	Extracellular	P	P [PP4_Strong, PM3_Strong, PM2_Supporting, PP1]	Beta-sheet	-	No	No	-	-	AM	AM-AM
86	SGCA	F	6 years	Yes	20 years	13 years	NP	NP	Expected	Het	NM_000023.4	c.293G>A	p.(Arg98His)	Exon 3	Missense	No	Extracellular	P/LP**	P [PM3_Strong, PP4_Strong, PS3_Moderate, PM2_Supporting]	Disorganised structure	Cadherin-like domain.	No	No	Severe reduction in Hom (12746421)	Protein does not make it to the membrane (22095924, 18535179).	AM	c.524T>C	p.(Val175Ala)	Exon 5	Missense	No	Extracellular	P	P [PP4_Strong, PM3_Strong, PM2_Supporting, PP1]	Beta-sheet	-	No	No	-	-	AM	AM-AM
87	SGCA	M	5 years	Yes	10 years	11 years	NP	<30%	Severe	Het	NM_000023.4	c.307A>T	p.(Ile103Phe)	Exon 3	Missense	No	Extracellular	LP*	LP [PP4_Strong, PM3, PM2_Supporting, PP3]	Beta-sheet	Cadherin-like domain.	No	No	-	-	AM	c.480dup	p.(Leu164ThrfsTer27)	Exon 5	Small duplication	Yes	-	-	VUS [PVS1, PM2_Supporting]	-	No protein expected. Frameshift variant may cause premature truncation and it is predicted to undergo nonsense mediated decay.	-	-	-	-	AM	AM-AM
88	SGCA	F	15 years	No	-	40 years	NP	<30%	Mild	Het	NM_000023.4	c.307A>T	p.(Ile103Phe)	Exon 3	Missense	No	Extracellular	LP*	LP [PP4_Strong, PM3, PM2_Supporting, PP3]	Beta-sheet	Cadherin-like domain.	No	No	-	-	AM	c.700G>A	p.(Asp234Asn)	Exon 6	Missense	No	Extracellular	LP***	LP [PM3, PP4_Strong]	Disorganised structure	ATP-binding site.	No	No	-	-	AM	AM-AM
89	SGCA	M	20 years	Yes	36 years	39 years	NP	<30%	Expected	Het	NM_000023.4	c.307A>T	p.(Ile103Phe)	Exon 3	Missense	No	Extracellular	LP*	LP [PP4_Strong, PM3, PM2_Supporting, PP3]	Beta-sheet	Cadherin-like domain.	No	No	-	-	AM	c.700G>A	p.(Asp234Asn)	Exon 6	Missense	No	Extracellular	LP***	LP [PM3, PP4_Strong]	Disorganised structure	ATP-binding site.	No	No	-	-	AM	AM-AM
90	SGCA	F	8 years	Yes	Pediatric	27 years	NP	NP	Expected	Het	NM_000023.4	c.348_352dup	p.(Gln118LeufsTer95)	Exon 4	Small duplication	Yes	-	P**	P [PVS1, PM3_Strong, PP4_Strong, PM2_Supporting, PP1_Supporting]	-	No protein expected. Frameshift variant may cause premature truncation and it is predicted to undergo nonsense mediated decay.	-	-	-	-	AM	c.371T>C	p.(Ile124Thr)	Exon 4	Missense	No	Extracellular	P/LP**	P [PM3_Very Strong, PP4_Strong, PS3_Supporting, PM2_Supporting, PP1, PP3]	Beta-sheet	Cadherin-like domain.	No	No	Absent (14595658, 19798725).	Protein does not make it to the membrane (22095924).	AM	AM-AM
91	SGCA	F	5 years	Yes	10 years	16 years	NP	NP	Severe	Het	NM_000023.4	c.348_352dup	p.(Gln118LeufsTer95)	Exon 4	Small duplication	Yes	-	P**	P [PVS1, PM3_Strong, PP4_Strong, PM2_Supporting, PP1_Supporting]	-	No protein expected. Frameshift variant may cause premature truncation and it is predicted to undergo nonsense mediated decay.	-	-	-	-	AM	c.371T>C	p.(Ile124Thr)	Exon 4	Missense	No	Extracellular	P/LP**	P [PM3_Very Strong, PP4_Strong, PS3_Supporting, PM2_Supporting, PP1, PP3]	Beta-sheet	Cadherin-like domain.	No	No	Absent (14595658, 19798725).	Protein does not make it to the membrane (22095924).	AM	AM-AM
92	SGCA	F	6 years	Yes	11 years	20 years	Absent	NP	Severe	Het	NM_000023.4	c.348_352dup	p.(Gln118LeufsTer95)	Exon 4	Small duplication	Yes	-	P**	P [PVS1, PM3_Strong, PP4_Strong, PM2_Supporting, PP1_Supporting]	-	No protein expected. Frameshift variant may cause premature truncation and it is predicted to undergo nonsense mediated decay.	-	-	-	-	AM	c.586del	p.(Val196TyrfsTer15)	Exon 6	Small deletion/Non-consensus splice site	Yes	-	-	P [PVS1, PP4_Strong, PM2_Supporting, PM3_Supporting]	-	No protein expected. Frameshift variant may cause premature truncation and it is predicted to undergo nonsense mediated decay.	-	-	-	-	AM	AM-AM
93	SGCA	M	12 years	Yes	19 years	34 years	Absent	NP	Severe	Het	NM_000023.4	c.371T>C	p.(Ile124Thr)	Exon 4	Missense	No	Extracellular	P/LP**	P [PM3_Very Strong, PP4_Strong, PS3_Supporting, PM2_Supporting, PP1, PP3]	Beta-sheet	Cadherin-like domain.	No	No	Absent (14595658, 19798725).	Protein does not make it to the membrane (22095924).	AM	c.629T>C	p.(Leu210Pro)	Exon 6	Missense	No	Extracellular	-	LP [PP4_Strong, PM2_Supporting, PM3_Supporting, PP3]	Alpha-helix	-	Yes	No	-	-	LM	AM-LM
94	SGCA	M	19 years	No	-	72 years	NP	<30%	Mild	Het	NM_000023.4	c.402C>G	p.(Tyr134Ter)	Exon 5	Nonsense	Yes	-	Conflicting interpretations [P, LP & VUS]	P [PVS1, PP4_Strong, PM3_Strong, PM2_Supporting]	-	No protein expected. Nonsense variant may cause premature truncation and it is predicted to undergo nonsense mediated decay.	-	-	-	-	AM	c.622A>G	p.(Thr208Ala)	Exon 6	Missense	No	Extracellular	VUS*	LP [PP4_Strong, PM3, PM2_Supporting]	Alpha-helix	-	No	No	-	-	LM	AM-LM
95	SGCA	M	9 years	No	-	51 years	NP	<30%	Mild	Het	NM_000023.4	c.403C>T	p.(Gln135Ter)	Exon 5	Nonsense	Yes	-	P/LP**	P [PVS1, PM3, PM2_Supporting, PP4_Supporting]	-	No protein expected. Nonsense variant may cause premature truncation and it is predicted to undergo nonsense mediated decay.	-	-	-	-	AM	c.739G>A	p.(Val247Met)	Exon 6	Missense	No	Extracellular	P/LP**	P [PM3_Very Strong, PP1_Moderate, PP4_Moderate, PS3_Supporting]	Disorganised structure	-	No	No	Normal (26453141)	Protein does not make it to the membrane (22095924, 18535179).	LM	AM-LM
96	SGCA	F	6 years	Yes	13 years	15 years	NP	<30%	Severe	Hom	NM_000023.4	c.409G>A	p.(Glu137Lys)	Exon 5	Missense	No	Extracellular	P/LP**	P [PP4_Strong, PM3_Strong, PS3_Supporting, PM2_Supporting, PP3]	Beta-sheet	-	No	No	Absent (18285821)	Protein does not make it to the membrane (22095924).	AM	c.409G>A	p.(Glu137Lys)	Exon 5	Missense	No	Extracellular	P/LP**	P [PP4_Strong, PM3_Strong, PS3_Supporting, PM2_Supporting, PP3]	Beta-sheet	-	No	No	Absent (18285821)	Protein does not make it to the membrane (22095924).	AM	AM-AM
97	SGCA	F	5 years	Yes	12 years	37 years	NP	NP	Severe	Hom	NM_000023.4	c.409G>A	p.(Glu137Lys)	Exon 5	Missense	No	Extracellular	P/LP**	P [PP4_Strong, PM3_Strong, PS3_Supporting, PM2_Supporting, PP3]	Beta-sheet	-	No	No	Absent (18285821)	Protein does not make it to the membrane (22095924).	AM	c.409G>A	p.(Glu137Lys)	Exon 5	Missense	No	Extracellular	P/LP**	P [PP4_Strong, PM3_Strong, PS3_Supporting, PM2_Supporting, PP3]	Beta-sheet	-	No	No	Absent (18285821)	Protein does not make it to the membrane (22095924).	AM	AM-AM
98	SGCA	M	30 years	No	-	46 years	NP	>30%	Mild	Het	NM_000023.4	c.409G>A	p.(Glu137Lys)	Exon 5	Missense	No	Extracellular	P/LP**	P [PP4_Strong, PM3_Strong, PS3_Supporting, PM2_Supporting, PP3]	Beta-sheet	-	No	No	Absent (18285821)	Protein does not make it to the membrane (22095924).	AM	c.739G>A	p.(Val247Met)	Exon 6	Missense	No	Extracellular	P/LP**	P [PM3_Very Strong, PP1_Moderate, PP4_Moderate, PS3_Supporting]	Disorganised structure	-	No	No	Normal (26453141)	Protein does not make it to the membrane (22095924, 18535179).	LM	AM-LM
99	SGCA	F	8 years	Yes	40 years	50 years	NP	>30%	Mild	Het	NM_000023.4	c.409G>A	p.(Glu137Lys)	Exon 5	Missense	No	Extracellular	P/LP**	P [PP4_Strong, PM3_Strong, PS3_Supporting, PM2_Supporting, PP3]	Beta-sheet	-	No	No	Absent (18285821)	Protein does not make it to the membrane (22095924).	AM	c.850C>T	p.(Arg284Cys)	Exon 7	Missense	No	Extracellular	P***	P [PM3_Strong, PP4_Strong, PP1, PP3]	Disorganised structure	-	Yes	No	Reduced or mildly reduced (9032047, 9192266, 18285821). Normal (30218921, 26453141).	Protein makes it to the membrane (22095924)	LM	AM-LM
100	SGCA	F	18 years	No	-	46 years	NP	>30%	Mild	Het	NM_000023.4	c.409G>A	p.(Glu137Lys)	Exon 5	Missense	No	Extracellular	P/LP**	P [PP4_Strong, PM3_Strong, PS3_Supporting, PM2_Supporting, PP3]	Beta-sheet	-	No	No	Absent (18285821)	Protein does not make it to the membrane (22095924).	AM	c.850C>T	p.(Arg284Cys)	Exon 7	Missense	No	Extracellular	P***	P [PM3_Strong, PP4_Strong, PP1, PP3]	Disorganised structure	-	Yes	No	Reduced or mildly reduced (9032047, 9192266, 18285821). Normal (30218921, 26453141).	Protein makes it to the membrane (22095924)	LM	AM-LM
101	SGCA	F	28 years	No	-	55 years	NP	<30%	Mild	Het	NM_000023.4	c.488dup	p.(Leu164ThrfsTer27)	Exon 5	Small duplication	Yes	-	P/LP**	P [PVS1, PP4_Strong, PM2_Supporting, PM3_Supporting]	-	No protein expected. Frameshift variant may cause premature truncation and it is predicted to undergo nonsense mediated decay.	-	-	-	-	AM	c.661C>T	p.(Arg221Cys)	Exon 6	Missense	No	Extracellular	VUS***	VUS [PP4, PP3, PM5_Supporting]	Alpha-helix	ATP-binding site.	No	No	-	-	AM	AM-AM
102	SGCA	F	23 years	No	-	35 years	NP	<30%	Mild	Het	NM_000023.4	c.724G>T	p.(Val242Phe)	Exon 6	Missense	No	Extracellular	P/LP**	P [PM3_Strong, PP4_Strong, PM2_Supporting, PP3]	Disorganised structure	-	No	No	Absent (12566530)	-	LM	c.850C>T	p.(Arg284Cys)	Exon 7	Missense	No	Extracellular	P***	P [PM3_Strong, PP4_Strong, PP1, PP3]	Disorganised structure	-	Yes	No	Reduced or mildly reduced (9032047, 9192266, 18285821). Normal (30218921, 26453141).	Protein makes it to the membrane (22095924)	LM	LM-LM
103	SGCA	F	5 years	No	-	39 years	NP	<30%	Mild	Hom	NM_000023.4	c.739G>A	p.(Val247Met)	Exon 6	Missense	No	Extracellular	P/LP**	P [PM3_Very Strong, PP1_Moderate, PP4_Moderate, PS3_Supporting]	Disorganised structure	-	No	No	Normal (26453141)	Protein does not make it to the membrane (22095924, 18535179).	LM	c.739G>A	p.(Val247Met)	Exon 6	Missense	No	Extracellular	P/LP**	P [PM3_Very Strong, PP1_Moderate, PP4_Moderate, PS3_Supporting]	Disorganised structure	-	No	No	Normal (26453141)	Protein does not make it to the membrane (22095924, 18535179).	LM	LM-LM
104	SGCA	F	20 years	No	-	74 years	NP	<30%	Mild	Hom	NM_000023.4	c.739G>A	p.(Val247Met)	Exon 6	Missense	No	Extracellular	P/LP**	P [PM3_Very Strong, PP1_Moderate, PP4_Moderate, PS3_Supporting]	Disorganised structure	-	No	No	Normal (26453141)	Protein does not make it to the membrane (22095924, 18535179).	LM	c.739G>A	p.(Val247Met)	Exon 6	Missense	No	Extracellular	P/LP**	P [PM3_Very Strong, PP1_Moderate, PP4_Moderate, PS3_Supporting]	Disorganised structure	-	No	No	Normal (26453141)	Protein does not make it to the membrane (22095924, 18535179).	LM	LM-LM
105	SGCA	F	14 years	No	-	50 years	NP	<30%	Mild	Hom	NM_000023.4	c.739G>A	p.(Val247Met)	Exon 6	Missense	No	Extracellular	P/LP**	P [PM3_Very Strong, PP1_Moderate, PP4_Moderate, PS3_Supporting]	Disorganised structure	-	No	No	Normal (26453141)	Protein does not make it to the membrane (22095924, 18535179).	LM	c.739G>A	p.(Val247Met)	Exon 6	Missense	No	Extracellular	P/LP**	P [PM3_Very Strong, PP1_Moderate, PP4_Moderate, PS3_Supporting]	Disorganised structure	-	No	No	Normal (26453141)	Protein does not make it to the membrane (22095924, 18535179).	LM	LM-LM
106	SGCA	F	14 years	No	-	44 years	Present	Reduced	Mild	Hom	NM_000023.4	c.739G>A	p.(Val247Met)	Exon 6	Missense	No	Extracellular	P/LP**	P [PM3_Very Strong, PP1_Moderate, PP4_Moderate, PS3_Supporting]	Disorganised structure	-	No	No	Normal (26453141)	Protein does not make it to the membrane (22095924, 18535179).	LM	c.739G>A	p.(Val247Met)	Exon 6	Missense	No	Extracellular	P/LP**	P [PM3_Very Strong, PP1_Moderate, PP4_Moderate, PS3_Supporting]	Disorganised structure	-	No	No	Normal (26453141)	Protein does not make it to the membrane (22095924, 18535179).	LM	LM-LM
107	SGCA	F	14 years	No	-	52 years	NP	Reduced	Mild	Het	NM_000023.4	c.739G>A	p.(Val247Met)	Exon 6	Missense	No	Extracellular	P/LP**	P [PM3_Very Strong, PP1_Moderate, PP4_Moderate, PS3_Supporting]	Disorganised structure	-	No	No	Normal (26453141)	Protein does not make it to the membrane (22095924, 18535179).	LM	c.(747+1_748-1)_(983+1_984-1)del	p.(Val250Hisfs*41)	Exon 7-8	Exonic deletion	Yes	-	-	P [PVS1, PP4_Strong, PM3, PM2_Supporting]	-	No protein expected. Deletion of exons 7 and 8, predicted to disrupt the reading frame, cause premature truncation, and undergo nonsense mediated decay.	-	-	-	-	AM	AM-LM
108	SGCA	M	18 years	No	-	29 years	NP	NP	Mild	Het	NM_000023.4	c.739G>A	p.(Val247Met)	Exon 6	Missense	No	Extracellular	P/LP**	P [PM3_Very Strong, PP1_Moderate, PP4_Moderate, PS3_Supporting]	Disorganised structure	-	No	No	Normal (26453141)	Protein does not make it to the membrane (22095924, 18535179).	LM	c.850C>T	p.(Arg284Cys)	Exon 7	Missense	No	Extracellular	P***	P [PM3_Strong, PP4_Strong, PP1, PP3]	Disorganised structure	-	Yes	No	Reduced or mildly reduced (9032047, 9192266, 18285821). Normal (30218921, 26453141).	Protein makes it to the membrane (22095924)	LM	LM-LM
109	SGCA	F	Unk.	No	-	35 years	NP	NP	Mild	Het	NM_000023.4	c.739G>A	p.(Val247Met)	Exon 6	Missense	No	Extracellular	P/LP**	P [PM3_Very Strong, PP1_Moderate, PP4_Moderate, PS3_Supporting]	Disorganised structure	-	No	No	Normal (26453141)	Protein does not make it to the membrane (22095924, 18535179).	LM	c.850C>T	p.(Arg284Cys)	Exon 7	Missense	No	Extracellular	P***	P [PM3_Strong, PP4_Strong, PP1, PP3]	Disorganised structure	-	Yes	No	Reduced or mildly reduced (9032047, 9192266, 18285821). Normal (30218921, 26453141).	Protein makes it to the membrane (22095924)	LM	LM-LM
110	SGCA	M	6 years	Yes	14 years	Unk.	NP	Absent	Severe	Hom	NM_000023.4	c.834_837del	p.(Thr279ArgfsTer41)	Exon 7	Small deletion	Yes	-	-	P [PVS1, PP4_Strong, PP1_Moderate, PM3, PM2_Supporting]	-	No protein expected. Frameshift variant may cause premature truncation and it is predicted to undergo nonsense mediated decay.	-	-	-	-	AM	c.834_837del	p.(Thr279ArgfsTer41)	Exon 7	Small deletion	Yes	-	-	P [PVS1, PP4_Strong, PP1_Moderate, PM3, PM2_Supporting]	-	No protein expected. Frameshift variant may cause premature truncation and it is predicted to undergo nonsense mediated decay.	-	-	-	-	AM	AM-AM
111	SGCA	M	6 years	Yes	14 years	Unk.	NP	Absent	Severe	Hom	NM_000023.4	c.834_837del	p.(Thr279ArgfsTer41)	Exon 7	Small deletion	Yes	-	-	P [PVS1, PP4_Strong, PP1_Moderate, PM3, PM2_Supporting]	-	No protein expected. Frameshift variant may cause premature truncation and it is predicted to undergo nonsense mediated decay.	-	-	-	-	AM	c.834_837del	p.(Thr279ArgfsTer41)	Exon 7	Small deletion	Yes	-	-	P [PVS1, PP4_Strong, PP1_Moderate, PM3, PM2_Supporting]	-	No protein expected. Frameshift variant may cause premature truncation and it is predicted to undergo nonsense mediated decay.	-	-	-	-	AM	AM-AM
112	SGCA	M	8 years	Yes	10 years	Unk.	NP	Absent	Severe	Hom	NM_000023.4	c.834_837del	p.(Thr279ArgfsTer41)	Exon 7	Small deletion	Yes	-	-	P [PVS1, PP4_Strong, PP1_Moderate, PM3, PM2_Supporting]	-	No protein expected. Frameshift variant may cause premature truncation and it is predicted to undergo nonsense mediated decay.	-	-	-	-	AM	c.834_837del	p.(Thr279ArgfsTer41)	Exon 7	Small deletion	Yes	-	-	P [PVS1, PP4_Strong, PP1_Moderate, PM3, PM2_Supporting]	-	No protein expected. Frameshift variant may cause premature truncation and it is predicted to undergo nonsense mediated decay.	-	-	-	-	AM	AM-AM
113	SGCA	M	30 years	No	-	54 years	NP	>30%	Mild	Hom	NM_000023.4	c.850C>T	p.(Arg284Cys)	Exon 7	Missense	No	Extracellular	P***	P [PM3_Strong, PP4_Strong, PP1, PP3]	Disorganised structure	-	Yes	No	Reduced or mildly reduced (9032047, 9192266, 18285821). Normal (30218921, 26453141).	Protein makes it to the membrane (22095924)	LM	c.850C>T	p.(Arg284Cys)	Exon 7	Missense	No	Extracellular	P***	P [PM3_Strong, PP4_Strong, PP1, PP3]	Disorganised structure	-	Yes	No	Reduced or mildly reduced (9032047, 9192266, 18285821). Normal (30218921, 26453141).	Protein makes it to the membrane (22095924)	LM	LM-LM
114	SGCA	F	35 years	Unk.	Unk.	Unk.	NP	>30%	Mild	Hom	NM_000023.4	c.850C>T	p.(Arg284Cys)	Exon 7	Missense	No	Extracellular	P***	P [PM3_Strong, PP4_Strong, PP1, PP3]	Disorganised structure	-	Yes	No	Reduced or mildly reduced (9032047, 9192266, 18285821). Normal (30218921, 26453141).	Protein makes it to the membrane (22095924)	LM	c.850C>T	p.(Arg284Cys)	Exon 7	Missense	No	Extracellular	P***	P [PM3_Strong, PP4_Strong, PP1, PP3]	Disorganised structure	-	Yes	No	Reduced or mildly reduced (9032047, 9192266, 18285821). Normal (30218921, 26453141).	Protein makes it to the membrane (22095924)	LM	LM-LM
115	SGCA	F	20 years	No	-	Unk.	NP	>30%	Mild	Hom	NM_000023.4	c.850C>T	p.(Arg284Cys)	Exon 7	Missense	No	Extracellular	P***	P [PM3_Strong, PP4_Strong, PP1, PP3]	Disorganised structure	-	Yes	No	Reduced or mildly reduced (9032047, 9192266, 18285821). Normal (30218921, 26453141).	Protein makes it to the membrane (22095924)	LM	c.850C>T	p.(Arg284Cys)	Exon 7	Missense	No	Extracellular	P***	P [PM3_Strong, PP4_Strong, PP1, PP3]	Disorganised structure	-	Yes	No	Reduced or mildly reduced (9032047, 9192266, 18285821). Normal (30218921, 26453141).	Protein makes it to the membrane (22095924)	LM	LM-LM
116	SGCA	F	25 years	Yes	56 years	62 years	NP	>30%	Mild	Hom	NM_000023.4	c.850C>T	p.(Arg284Cys)	Exon 7	Missense	No	Extracellular	P***	P [PM3_Strong, PP4_Strong, PP1, PP3]	Disorganised structure	-	Yes	No	Reduced or mildly reduced (9032047, 9192266, 18285821). Normal (30218921, 26453141).	Protein makes it to the membrane (22095924)	LM	c.850C>T	p.(Arg284Cys)	Exon 7	Missense	No	Extracellular	P***	P [PM3_Strong, PP4_Strong, PP1, PP3]	Disorganised structure	-	Yes	No	Reduced or mildly reduced (9032047, 9192266, 18285821). Normal (30218921, 26453141).	Protein makes it to the membrane (22095924)	LM	LM-LM
117	SGCA	M	Unk.	No	-	38 years	NP	>30%	Mild	Hom	NM_000023.4	c.850C>T	p.(Arg284Cys)	Exon 7	Missense	No	Extracellular	P***	P [PM3_Strong, PP4_Strong, PP1, PP3]	Disorganised structure	-	Yes	No	Reduced or mildly reduced (9032047, 9192266, 18285821). Normal (30218921, 26453141).	Protein makes it to the membrane (22095924)	LM	c.850C>T	p.(Arg284Cys)	Exon 7	Missense	No	Extracellular	P***	P [PM3_Strong, PP4_Strong, PP1, PP3]	Disorganised structure	-	Yes	No	Reduced or mildly reduced (9032047, 9192266, 18285821). Normal (30218921, 26453141).	Protein makes it to the membrane (22095924)	LM	LM-LM
118	SGCA	F	28 years	Yes	62 years	65 years	NP	>30%	Mild	Hom	NM_000023.4	c.850C>T	p.(Arg284Cys)	Exon 7	Missense	No	Extracellular	P***	P [PM3_Strong, PP4_Strong, PP1, PP3]	Disorganised structure	-	Yes	No	Reduced or mildly reduced (9032047, 9192266, 18285821). Normal (30218921, 26453141).	Protein makes it to the membrane (22095924)	LM	c.850C>T	p.(Arg284Cys)	Exon 7	Missense	No	Extracellular	P***	P [PM3_Strong, PP4_Strong, PP1, PP3]	Disorganised structure	-	Yes	No	Reduced or mildly reduced (9032047, 9192266, 18285821). Normal (30218921, 26453141).	Protein makes it to the membrane (22095924)	LM	LM-LM
119	SGCA	M	23 years	Unk.	Unk.	Unk.	NP	>30%	Mild	Hom	NM_000023.4	c.850C>T	p.(Arg284Cys)	Exon 7	Missense	No	Extracellular	P***	P [PM3_Strong, PP4_Strong, PP1, PP3]	Disorganised structure	-	Yes	No	Reduced or mildly reduced (9032047, 9192266, 18285821). Normal (30218921, 26453141).	Protein makes it to the membrane (22095924)	LM	c.850C>T	p.(Arg284Cys)	Exon 7	Missense	No	Extracellular	P***	P [PM3_Strong, PP4_Strong, PP1, PP3]	Disorganised structure	-	Yes	No	Reduced or mildly reduced (9032047, 9192266, 18285821). Normal (30218921, 26453141).	Protein makes it to the membrane (22095924)	LM	LM-LM
120	SGCA	M	10 years	No	-	45 years	NP	NP	Mild	Hom	NM_000023.4	c.850C>T	p.(Arg284Cys)	Exon 7	Missense	No	Extracellular	P***	P [PM3_Strong, PP4_Strong, PP1, PP3]	Disorganised structure	-	Yes	No	Reduced or mildly reduced (9032047, 9192266, 18285821). Normal (30218921, 26453141).	Protein makes it to the membrane (22095924)	LM	c.850C>T	p.(Arg284Cys)	Exon 7	Missense	No	Extracellular	P***	P [PM3_Strong, PP4_Strong, PP1, PP3]	Disorganised structure	-	Yes	No	Reduced or mildly reduced (9032047, 9192266, 18285821). Normal (30218921, 26453141).	Protein makes it to the membrane (22095924)	LM	LM-LM
121	SGCA	F	45 years	No	-	68 years	NP	NP	Mild	Hom	NM_000023.4	c.850C>T	p.(Arg284Cys)	Exon 7	Missense	No	Extracellular	P***	P [PM3_Strong, PP4_Strong, PP1, PP3]	Disorganised structure	-	Yes	No	Reduced or mildly reduced (9032047, 9192266, 18285821). Normal (30218921, 26453141).	Protein makes it to the membrane (22095924)	LM	c.850C>T	p.(Arg284Cys)	Exon 7	Missense	No	Extracellular	P***	P [PM3_Strong, PP4_Strong, PP1, PP3]	Disorganised structure	-	Yes	No	Reduced or mildly reduced (9032047, 9192266, 18285821). Normal (30218921, 26453141).	Protein makes it to the membrane (22095924)	LM	LM-LM
122	SGCA	F	40 years	No	-	67 years	NP	NP	Mild	Hom	NM_000023.4	c.850C>T	p.(Arg284Cys)	Exon 7	Missense	No	Extracellular	P***	P [PM3_Strong, PP4_Strong, PP1, PP3]	Disorganised structure	-	Yes	No	Reduced or mildly reduced (9032047, 9192266, 18285821). Normal (30218921, 26453141).	Protein makes it to the membrane (22095924)	LM	c.850C>T	p.(Arg284Cys)	Exon 7	Missense	No	Extracellular	P***	P [PM3_Strong, PP4_Strong, PP1, PP3]	Disorganised structure	-	Yes	No	Reduced or mildly reduced (9032047, 9192266, 18285821). Normal (30218921, 26453141).	Protein makes it to the membrane (22095924)	LM	LM-LM
123	SGCA	F	40 years	Yes	63 years	71 years	NP	NP	Mild	Hom	NM_000023.4	c.850C>T	p.(Arg284Cys)	Exon 7	Missense	No	Extracellular	P***	P [PM3_Strong, PP4_Strong, PP1, PP3]	Disorganised structure	-	Yes	No	Reduced or mildly reduced (9032047, 9192266, 18285821). Normal (30218921, 26453141).	Protein makes it to the membrane (22095924)	LM	c.850C>T	p.(Arg284Cys)	Exon 7	Missense	No	Extracellular	P***	P [PM3_Strong, PP4_Strong, PP1, PP3]	Disorganised structure	-	Yes	No	Reduced or mildly reduced (9032047, 9192266, 18285821). Normal (30218921, 26453141).	Protein makes it to the membrane (22095924)	LM	LM-LM
124	SGCA	F	2 years	Yes	10 years	12 years	NP	Absent	Severe	Hom	NM_000023.4	c.929_930del	p.(Tyr310CysfsTer59)	Exon 7	Small deletion	Yes	-	Conflicting interpretations [P & VUS]	P [PVS1, PP4_Strong, PM3, PM2_Supporting]	-	No protein expected. Frameshift variant may cause premature truncation and it is predicted to undergo nonsense mediated decay.	-	-	-	-	AM	c.929_930del	p.(Tyr310CysfsTer59)	Exon 7	Small deletion	Yes	-	Conflicting interpretations [P & VUS]	P [PVS1, PP4_Strong, PM3, PM2_Supporting]	-	No protein expected. Frameshift variant may cause premature truncation and it is predicted to undergo nonsense mediated decay.	-	-	-	-	AM	AM-AM
125	SGCB	M	2 years	Yes	10 years	10 years	NP	Absent	Severe	Hom	NM_000232.5	c.(?_-1)_(*1_?)del	-	Full gene	Exonic deletion	Yes	-	P*	P [PVS1, PP1_moderate, PM2_Supporting, PP4]	-	No protein expected. Full gene deletion.	-	-	Absent (16088906, 30838351)	-	AM	c.(?_-1)_(*1_?)del	-	Full gene	Exonic deletion	Yes	-	P*	P [PVS1, PP1_moderate, PM2_Supporting, PP4]	-	No protein expected. Full gene deletion.	-	-	Absent (16088906, 30838351)	-	AM	AM-AM
126	SGCB	F	Pediatric	No	-	34 years	NP	NP	Mild	Hom	NM_000232.5	c.-10_22dup	p.(Ala8Glyfs*22)	Exon 1	Small duplication	Yes	-	P/LP**	P [PP4_Strong, PVS1_Moderate, PM3, PM2_Supporting, PP1]	-	Residual full-length protein expected. Duplication affecting the start codon, and predicted to lead to a shift in the reading frame and protein truncation. Prediction tools suggest that the second start codon might be used, leading to translation of a full-length protein.	-	-	Slightly or markedly reduced (25862795, 12746421). Absent (18285821)	-	LM	c.-10_22dup	p.(Ala8Glyfs*22)	Exon 1	Small duplication	Yes	-	P/LP**	P [PP4_Strong, PVS1_Moderate, PM3, PM2_Supporting, PP1]	-	Residual full-length protein expected. Duplication affecting the start codon, and predicted to lead to a shift in the reading frame and protein truncation. Prediction tools suggest that the second start codon might be used, leading to translation of a full-length protein.	-	-	Slightly or markedly reduced (25862795, 12746421). Absent (18285821)	-	LM	LM-LM
127	SGCB	F	3 years	No	-	25 years	NP	NP	Mild	Hom	NM_000232.5	c.-10_22dup	p.(Ala8Glyfs*22)	Exon 1	Small duplication	Yes	-	P/LP**	P [PP4_Strong, PVS1_Moderate, PM3, PM2_Supporting, PP1]	-	Residual full-length protein expected. Duplication affecting the start codon, and predicted to lead to a shift in the reading frame and protein truncation. Prediction tools suggest that the second start codon might be used, leading to translation of a full-length protein.	-	-	Slightly or markedly reduced (25862795, 12746421). Absent (18285821)	-	LM	c.-10_22dup	p.(Ala8Glyfs*22)	Exon 1	Small duplication	Yes	-	P/LP**	P [PP4_Strong, PVS1_Moderate, PM3, PM2_Supporting, PP1]	-	Residual full-length protein expected. Duplication affecting the start codon, and predicted to lead to a shift in the reading frame and protein truncation. Prediction tools suggest that the second start codon might be used, leading to translation of a full-length protein.	-	-	Slightly or markedly reduced (25862795, 12746421). Absent (18285821)	-	LM	LM-LM
128	SGCB	F	22 years	No	-	33 years	Reduced	NP	Mild	Hom	NM_000232.5	c.-10_22dup	p.(Ala8Glyfs*22)	Exon 1	Small duplication	Yes	-	P/LP**	P [PP4_Strong, PVS1_Moderate, PM3, PM2_Supporting, PP1]	-	Residual full-length protein expected. Duplication affecting the start codon, and predicted to lead to a shift in the reading frame and protein truncation. Prediction tools suggest that the second start codon might be used, leading to translation of a full-length protein.	-	-	Slightly or markedly reduced (25862795, 12746421). Absent (18285821)	-	LM	c.-10_22dup	p.(Ala8Glyfs*22)	Exon 1	Small duplication	Yes	-	P/LP**	P [PP4_Strong, PVS1_Moderate, PM3, PM2_Supporting, PP1]	-	Residual full-length protein expected. Duplication affecting the start codon, and predicted to lead to a shift in the reading frame and protein truncation. Prediction tools suggest that the second start codon might be used, leading to translation of a full-length protein.	-	-	Slightly or markedly reduced (25862795, 12746421). Absent (18285821)	-	LM	LM-LM
129	SGCB	F	14 years	No	-	37 years	Reduced	NP	Mild	Hom	NM_000232.5	c.-10_22dup	p.(Ala8Glyfs*22)	Exon 1	Small duplication	Yes	-	P/LP**	P [PP4_Strong, PVS1_Moderate, PM3, PM2_Supporting, PP1]	-	Residual full-length protein expected. Duplication affecting the start codon, and predicted to lead to a shift in the reading frame and protein truncation. Prediction tools suggest that the second start codon might be used, leading to translation of a full-length protein.	-	-	Slightly or markedly reduced (25862795, 12746421). Absent (18285821)	-	LM	c.-10_22dup	p.(Ala8Glyfs*22)	Exon 1	Small duplication	Yes	-	P/LP**	P [PP4_Strong, PVS1_Moderate, PM3, PM2_Supporting, PP1]	-	Residual full-length protein expected. Duplication affecting the start codon, and predicted to lead to a shift in the reading frame and protein truncation. Prediction tools suggest that the second start codon might be used, leading to translation of a full-length protein.	-	-	Slightly or markedly reduced (25862795, 12746421). Absent (18285821)	-	LM	LM-LM
130	SGCB	F	42 years	No	-	50 years	Absent in some fibres, irregular	NP	Mild	Hom	NM_000232.5	c.-10_22dup	p.(Ala8Glyfs*22)	Exon 1	Small duplication	Yes	-	P/LP**	P [PP4_Strong, PVS1_Moderate, PM3, PM2_Supporting, PP1]	-	Residual full-length protein expected. Duplication affecting the start codon, and predicted to lead to a shift in the reading frame and protein truncation. Prediction tools suggest that the second start codon might be used, leading to translation of a full-length protein.	-	-	Slightly or markedly reduced (25862795, 12746421). Absent (18285821)	-	LM	c.-10_22dup	p.(Ala8Glyfs*22)	Exon 1	Small duplication	Yes	-	P/LP**	P [PP4_Strong, PVS1_Moderate, PM3, PM2_Supporting, PP1]	-	Residual full-length protein expected. Duplication affecting the start codon, and predicted to lead to a shift in the reading frame and protein truncation. Prediction tools suggest that the second start codon might be used, leading to translation of a full-length protein.	-	-	Slightly or markedly reduced (25862795, 12746421). Absent (18285821)	-	LM	LM-LM
131	SGCB	F	30 years	Yes	59 years	69 years	NP	NP	Mild	Hom	NM_000232.5	c.-10_22dup	p.(Ala8Glyfs*22)	Exon 1	Small duplication	Yes	-	P/LP**	P [PP4_Strong, PVS1_Moderate, PM3, PM2_Supporting, PP1]	-	Residual full-length protein expected. Duplication affecting the start codon, and predicted to lead to a shift in the reading frame and protein truncation. Prediction tools suggest that the second start codon might be used, leading to translation of a full-length protein.	-	-	Slightly or markedly reduced (25862795, 12746421). Absent (18285821)	-	LM	c.-10_22dup	p.(Ala8Glyfs*22)	Exon 1	Small duplication	Yes	-	P/LP**	P [PP4_Strong, PVS1_Moderate, PM3, PM2_Supporting, PP1]	-	Residual full-length protein expected. Duplication affecting the start codon, and predicted to lead to a shift in the reading frame and protein truncation. Prediction tools suggest that the second start codon might be used, leading to translation of a full-length protein.	-	-	Slightly or markedly reduced (25862795, 12746421). Absent (18285821)	-	LM	LM-LM
132	SGCB	M	7 years	No	-	27 years	NP	NP	Mild	Het	NM_000232.5	c.-10_22dup	p.(Ala8Glyfs*22)	Exon 1	Small duplication	Yes	-	P/LP**	P [PP4_Strong, PVS1_Moderate, PM3, PM2_Supporting, PP1]	-	Residual full-length protein expected. Duplication affecting the start codon, and predicted to lead to a shift in the reading frame and protein truncation. Prediction tools suggest that the second start codon might be used, leading to translation of a full-length protein.	-	-	Slightly or markedly reduced (25862795, 12746421). Absent (18285821)	-	LM	c.341C>T	p.(Ser114Phe)	Exon 3	Missense	No	Extracellular	P/LP**	P [PM3_Strong, PP4_Strong, PS3_Moderate, PP1, PP3]	Beta-sheet	-	No	Yes	Markedly or slightly reduced (25862795). Absent (20071171)	Protein does not make it to the membrane (22095924)	AM	AM-LM
133	SGCB	M	8 years	Yes	21 years	44 years	Absent	NP	Expected	Het	NM_000232.5	c.1_2del	p.(0?)	Exon 1	Small deletion. Start loss	Yes	Intracellular	P**	P [PM3_Strong, PP4_Strong, PVS1_Moderate, PM2_Supporting]	-	No or abnormal protein expected. Small deletion affecting the start codon in a gene without known alternative start codon in others transcripts, but there is one or more pathogenic variants upstream of closest potential in-frame start codon.	-	-	-	-	AM	c.341C>T	p.(Ser114Phe)	Exon 3	Missense	No	Extracellular	P/LP**	P [PM3_Strong, PP4_Strong, PS3_Moderate, PP1, PP3]	Beta-sheet	-	No	Yes	Markedly or slightly reduced (25862795). Absent (20071171)	Protein does not make it to the membrane (22095924)	AM	AM-AM
134	SGCB	F	5 years	Yes	11 years	15 years	NP	NP	Severe	Homx2	NM_000232.5	c.31C>G	p.(Gln11Glu)	Exon 1	Missense	No	Intracellular	Conflicting interpretations [LP & VUS]	LB [BS1, BP2]	Disorganised structure	-	No	No	-	Protein does not make it to the membrane (22095924)	LM	c.355A>T	p.(Ile119Phe)	Exon 3	Missense	No	Extracellular	Conflicting interpretations [LP & VUS]	P [PP4_Strong, PS3_Moderate, PM3, PM2_Supporting, PP1, PP3]	Beta-sheet	-	No	Yes	-	-	AM	AM-AM-LM-LM
135	SGCB	F	12 years	Yes	18 years	Unk.	NP	Absent	Severe	Hom	NM_000232.5	c.31C>T	p.(Gln11Ter)	Exon 1	Nonsense	Yes	-	P/LP**	P [PM3_Strong, PP4_Strong, PVS1_Moderate, PM2_Supporting]	-	Abnormal protein expected. Nonsense variant may cause premature truncation but it is predicted to escape nonsense mediated decay.	-	-	-	-	AM	c.31C>T	p.(Gln11Ter)	Exon 1	Nonsense	Yes	-	P/LP**	P [PM3_Strong, PP4_Strong, PVS1_Moderate, PM2_Supporting]	-	Abnormal protein expected. Nonsense variant may cause premature truncation but it is predicted to escape nonsense mediated decay.	-	-	-	-	AM	AM-AM
136	SGCB	F	5 years	No	-	37 years	NP	<30%	Mild	Het	NM_000232.5	c.31C>T	p.(Gln11Ter)	Exon 1	Nonsense	Yes	-	P/LP**	P [PM3_Strong, PP4_Strong, PVS1_Moderate, PM2_Supporting]	-	Abnormal protein expected. Nonsense variant may cause premature truncation but it is predicted to escape nonsense mediated decay.	-	-	-	-	AM	c.341C>T	p.(Ser114Phe)	Exon 3	Missense	No	Extracellular	P/LP**	P [PM3_Strong, PP4_Strong, PS3_Moderate, PP1, PP3]	Beta-sheet	-	No	Yes	Markedly or slightly reduced (25862795). Absent (20071171)	Protein does not make it to the membrane (22095924)	AM	AM-AM
137	SGCB	F	6 years	No	-	37 years	NP	<30%	Mild	Het	NM_000232.5	c.31C>T	p.(Gln11Ter)	Exon 1	Nonsense	Yes	-	P/LP**	P [PM3_Strong, PP4_Strong, PVS1_Moderate, PM2_Supporting]	-	Abnormal protein expected. Nonsense variant may cause premature truncation but it is predicted to escape nonsense mediated decay.	-	-	-	-	AM	c.341C>T	p.(Ser114Phe)	Exon 3	Missense	No	Extracellular	P/LP**	P [PM3_Strong, PP4_Strong, PS3_Moderate, PP1, PP3]	Beta-sheet	-	No	Yes	Markedly or slightly reduced (25862795). Absent (20071171)	Protein does not make it to the membrane (22095924)	AM	AM-AM
138	SGCB	F	2 years	Yes	20 years	Unk.	NP	<30%	Expected	Het	NM_000232.5	c.31C>T	p.(Gln11Ter)	Exon 1	Nonsense	Yes	-	P/LP**	P [PM3_Strong, PP4_Strong, PVS1_Moderate, PM2_Supporting]	-	Abnormal protein expected. Nonsense variant may cause premature truncation but it is predicted to escape nonsense mediated decay.	-	-	-	-	AM	c.341C>T	p.(Ser114Phe)	Exon 3	Missense	No	Extracellular	P/LP**	P [PM3_Strong, PP4_Strong, PS3_Moderate, PP1, PP3]	Beta-sheet	-	No	Yes	Markedly or slightly reduced (25862795). Absent (20071171)	Protein does not make it to the membrane (22095924)	AM	AM-AM
139	SGCB	M	4 years	Yes	15 years	42 years	NP	<30%	Expected	Het	NM_000232.5	c.31C>T	p.(Gln11Ter)	Exon 1	Nonsense	Yes	-	P/LP**	P [PM3_Strong, PP4_Strong, PVS1_Moderate, PM2_Supporting]	-	Abnormal protein expected. Nonsense variant may cause premature truncation but it is predicted to escape nonsense mediated decay.	-	-	-	-	AM	c.341C>T	p.(Ser114Phe)	Exon 3	Missense	No	Extracellular	P/LP**	P [PM3_Strong, PP4_Strong, PS3_Moderate, PP1, PP3]	Beta-sheet	-	No	Yes	Markedly or slightly reduced (25862795). Absent (20071171)	Protein does not make it to the membrane (22095924)	AM	AM-AM
140	SGCB	M	Unk.	Yes	29 years	48 years	NP	<30%	Mild	Het	NM_000232.5	c.31C>T	p.(Gln11Ter)	Exon 1	Nonsense	Yes	-	P/LP**	P [PM3_Strong, PP4_Strong, PVS1_Moderate, PM2_Supporting]	-	Abnormal protein expected. Nonsense variant may cause premature truncation but it is predicted to escape nonsense mediated decay.	-	-	-	-	AM	c.341C>T	p.(Ser114Phe)	Exon 3	Missense	No	Extracellular	P/LP**	P [PM3_Strong, PP4_Strong, PS3_Moderate, PP1, PP3]	Beta-sheet	-	No	Yes	Markedly or slightly reduced (25862795). Absent (20071171)	Protein does not make it to the membrane (22095924)	AM	AM-AM
141	SGCB	F	8 years	Yes	22 years	44 years	NP	Absent	Expected	Hom	NM_000232.5	c.37del	p.(Ser13ValfsTer6)	Exon 2	Small deletion	Yes	-	P*	P [PVS1_Strong, PP4_Strong, PM3, PM2_Supporting]	-	Abnormal protein expected. Frameshift variant may cause loss of function of the protein, predicted to escape nonsense mediated decay but it removes >10% of the protein	-	-	-	-	AM	c.37del	p.(Ser13ValfsTer6)	Exon 2	Small deletion	Yes	-	P*	P [PVS1_Strong, PP4_Strong, PM3, PM2_Supporting]	-	Abnormal protein expected. Frameshift variant may cause loss of function of the protein, predicted to escape nonsense mediated decay but it removes >10% of the protein	-	-	-	-	AM	AM-AM
142	SGCB	M	9 years	Yes	25 years	42 years	NP	Absent	Expected	Hom	NM_000232.5	c.37del	p.(Ser13ValfsTer6)	Exon 2	Small deletion	Yes	-	P*	P [PVS1_Strong, PP4_Strong, PM3, PM2_Supporting]	-	Abnormal protein expected. Frameshift variant may cause loss of function of the protein, predicted to escape nonsense mediated decay but it removes >10% of the protein	-	-	-	-	AM	c.37del	p.(Ser13ValfsTer6)	Exon 2	Small deletion	Yes	-	P*	P [PVS1_Strong, PP4_Strong, PM3, PM2_Supporting]	-	Abnormal protein expected. Frameshift variant may cause loss of function of the protein, predicted to escape nonsense mediated decay but it removes >10% of the protein	-	-	-	-	AM	AM-AM
143	SGCB	F	9 years	Yes	15 years	20 years	NP	<30%	Severe	Het	NM_000232.5	c.37del	p.(Ser13ValfsTer6)	Exon 2	Small deletion	Yes	-	P*	P [PVS1_Strong, PP4_Strong, PM3, PM2_Supporting]	-	Abnormal protein expected. Frameshift variant may cause loss of function of the protein, predicted to escape nonsense mediated decay but it removes >10% of the protein	-	-	-	-	AM	c.341C>T	p.(Ser114Phe)	Exon 3	Missense	No	Extracellular	P/LP**	P [PM3_Strong, PP4_Strong, PS3_Moderate, PP1, PP3]	Beta-sheet	-	No	Yes	Markedly or slightly reduced (25862795). Absent (20071171)	Protein does not make it to the membrane (22095924)	AM	AM-AM
144	SGCB	M	30 years	No	-	66 years	Present	NP	Mild	Het	NM_000232.5	c.212T>G	p.(Leu71Arg)	Exon 2	Missense	No	Transmembrane	-	VUS [PM2_supporting, PP3]	Alpha-helix	-	No	No	-	-	LM	c.334_337del	p.(Gln112TyrfsTer6)	Exon 3	Small deletion	Yes	-	-	VUS [PVS1, PM2_Supporting]	-	No protein expected. Frameshift variant may cause premature truncation and it is predicted to undergo nonsense mediated decay.	-	-	-	-	AM	AM-LM
145	SGCB	F	1 year	Yes	5 years	Unk.	NP	Absent	Severe	Hom	NM_000232.5	c.214_215del	p.(Leu72ValfsTer26)	Exon 2	Small deletion	Yes	-	-	P [PVS1, PP4_Strong, PM2_Supporting, PM3_supporting]	-	No protein expected. Frameshift variant may cause premature truncation and it is predicted to undergo nonsense mediated decay.	-	-	-	-	AM	c.214_215del	p.(Leu72ValfsTer26)	Exon 2	Small deletion	Yes	-	-	P [PVS1, PP4_Strong, PM2_Supporting, PM3_supporting]	-	No protein expected. Frameshift variant may cause premature truncation and it is predicted to undergo nonsense mediated decay.	-	-	-	-	AM	AM-AM
146	SGCB	F	7 years	No	-	27 years	NP	>30%	Mild	Hom	NM_000232.5	c.265G>A	p.(Val89Met)	Exon 3	Missense	No	Extracellular	LP***	LP [PM3_Strong, PP4, PM2_Supporting, PP3, PP1]	Alpha-helix	-	Yes	No	Absent (30838351)	-	AM	c.265G>A	p.(Val89Met)	Exon 3	Missense	No	Extracellular	LP***	LP [PM3_Strong, PP4, PM2_Supporting, PP3, PP1]	Alpha-helix	-	Yes	No	Absent (30838351)	-	AM	AM-AM
147	SGCB	F	5 years	No	-	23 years	NP	>30%	Mild	Hom	NM_000232.5	c.265G>A	p.(Val89Met)	Exon 3	Missense	No	Extracellular	LP***	LP [PM3_Strong, PP4, PM2_Supporting, PP3, PP1]	Alpha-helix	-	Yes	No	Absent (30838351)	-	AM	c.265G>A	p.(Val89Met)	Exon 3	Missense	No	Extracellular	LP***	LP [PM3_Strong, PP4, PM2_Supporting, PP3, PP1]	Alpha-helix	-	Yes	No	Absent (30838351)	-	AM	AM-AM
148	SGCB	F	8 years	Yes	14 years	18 years	NP	<30%	Severe	Hom	NM_000232.5	c.272G>C	p.(Arg91Pro)	Exon 3	Missense	No	Extracellular	P	P [PP4_Strong, PM3, PM5, PM2_Supporting, PP1, PP3]	Disorganised structure	-	No	No	Absent (8968749)	Protein makes it to the membrane (22095924)	LM	c.272G>C	p.(Arg91Pro)	Exon 3	Missense	No	Extracellular	P	P [PP4_Strong, PM3, PM5, PM2_Supporting, PP1, PP3]	Disorganised structure	-	No	No	Absent (8968749)	Protein makes it to the membrane (22095924)	LM	LM-LM
149	SGCB	M	6 years	Yes	11 years	Unk.	NP	<30%	Severe	Hom	NM_000232.5	c.275T>C	p.(Ile92Thr)	Exon 3	Missense	No	Extracellular	LP**	LP [PP4_strong, PM3, PS3_Supporting, PM2_Supporting, PP3]	Disorganised structure	-	Yes	No	-	Protein does not make it to the membrane (22095924)	AM	c.275T>C	p.(Ile92Thr)	Exon 3	Missense	No	Extracellular	LP**	LP [PP4_strong, PM3, PS3_Supporting, PM2_Supporting, PP3]	Disorganised structure	-	Yes	No	-	Protein does not make it to the membrane (22095924)	AM	AM-AM
150	SGCB	F	Childhood	Yes	Childhood	20 years	Absent	NP	Severe	Het	NM_000232.5	c.275T>C	p.(Ile92Thr)	Exon 3	Missense	No	Extracellular	LP**	LP [PP4_strong, PM3, PS3_Supporting, PM2_Supporting, PP3]	Disorganised structure	-	Yes	No	-	Protein does not make it to the membrane (22095924)	AM	c.630C>A	p.(Ser210Arg)	Exon 5	Missense	No	Extracellular	LP*	LP [PP4_Strong, PM2_Supporting, PP3]	Disorganised structure	-	Yes	No	-	-	AM	AM-AM
151	SGCB	F	6 years	Yes	8 years	16 years	NP	NP	Severe	Het	NM_000232.5	c.290G>A	p.(Cys97Tyr)	Exon 3	Missense	No	Extracellular	-	VUS [PM2_supporting, PP3]	Disorganised structure	-	No	No	-	-	LM	c.656_657del	p.(Lys219SerfsTer2)	Exon 5	Small deletion	Yes	-	P/LP**	VUS [PVS1, PM2_Supporting]	-	No protein expected. Frameshift variant may cause premature truncation and it is predicted to undergo nonsense mediated decay.	-	-	-	-	AM	AM-LM
152	SGCB	M	2 years	Yes	9 years	12 years	NP	<30%	Severe	Hom	NM_000232.5	c.299T>A	p.(Met100Lys)	Exon 3	Missense	No	Extracellular	Conflicting interpretations [P, LP & VUS]	LP [PP4_Strong, PM3, PM2_Supporting, PP3]	Beta-sheet	-	No	No	Absent (15938574)	-	AM	c.299T>A	p.(Met100Lys)	Exon 3	Missense	No	Extracellular	Conflicting interpretations [P, LP & VUS]	LP [PP4_Strong, PM3, PM2_Supporting, PP3]	Beta-sheet	-	No	No	Absent (15938574)	-	AM	AM-AM
153	SGCB	F	8 years	Yes	19 years	25 years	NP	NP	Expected	Hom	NM_000232.5	c.299T>A	p.(Met100Lys)	Exon 3	Missense	No	Extracellular	Conflicting interpretations [P, LP & VUS]	LP [PP4_Strong, PM3, PM2_Supporting, PP3]	Beta-sheet	-	No	No	Absent (15938574)	-	AM	c.299T>A	p.(Met100Lys)	Exon 3	Missense	No	Extracellular	Conflicting interpretations [P, LP & VUS]	LP [PP4_Strong, PM3, PM2_Supporting, PP3]	Beta-sheet	-	No	No	Absent (15938574)	-	AM	AM-AM
154	SGCB	F	14 years	Yes	43 years	59 years	NP	<30%	Mild	Hom	NM_000232.5	c.341C>T	p.(Ser114Phe)	Exon 3	Missense	No	Extracellular	P/LP**	P [PM3_Strong, PP4_Strong, PS3_Moderate, PP1, PP3]	Beta-sheet	-	No	Yes	Markedly or slightly reduced (25862795). Absent (20071171)	Protein does not make it to the membrane (22095924)	AM	c.341C>T	p.(Ser114Phe)	Exon 3	Missense	No	Extracellular	P/LP**	P [PM3_Strong, PP4_Strong, PS3_Moderate, PP1, PP3]	Beta-sheet	-	No	Yes	Markedly or slightly reduced (25862795). Absent (20071171)	Protein does not make it to the membrane (22095924)	AM	AM-AM
155	SGCB	F	5 years	Yes	12 years	Unk.	NP	<30%	Severe	Hom	NM_000232.5	c.341C>T	p.(Ser114Phe)	Exon 3	Missense	No	Extracellular	P/LP**	P [PM3_Strong, PP4_Strong, PS3_Moderate, PP1, PP3]	Beta-sheet	-	No	Yes	Markedly or slightly reduced (25862795). Absent (20071171)	Protein does not make it to the membrane (22095924)	AM	c.341C>T	p.(Ser114Phe)	Exon 3	Missense	No	Extracellular	P/LP**	P [PM3_Strong, PP4_Strong, PS3_Moderate, PP1, PP3]	Beta-sheet	-	No	Yes	Markedly or slightly reduced (25862795). Absent (20071171)	Protein does not make it to the membrane (22095924)	AM	AM-AM
156	SGCB	M	3 years	Yes	8 years	Unk.	NP	<30%	Severe	Hom	NM_000232.5	c.341C>T	p.(Ser114Phe)	Exon 3	Missense	No	Extracellular	P/LP**	P [PM3_Strong, PP4_Strong, PS3_Moderate, PP1, PP3]	Beta-sheet	-	No	Yes	Markedly or slightly reduced (25862795). Absent (20071171)	Protein does not make it to the membrane (22095924)	AM	c.341C>T	p.(Ser114Phe)	Exon 3	Missense	No	Extracellular	P/LP**	P [PM3_Strong, PP4_Strong, PS3_Moderate, PP1, PP3]	Beta-sheet	-	No	Yes	Markedly or slightly reduced (25862795). Absent (20071171)	Protein does not make it to the membrane (22095924)	AM	AM-AM
157	SGCB	M	4 years	Yes	7 years	Unk.	NP	<30%	Severe	Hom	NM_000232.5	c.341C>T	p.(Ser114Phe)	Exon 3	Missense	No	Extracellular	P/LP**	P [PM3_Strong, PP4_Strong, PS3_Moderate, PP1, PP3]	Beta-sheet	-	No	Yes	Markedly or slightly reduced (25862795). Absent (20071171)	Protein does not make it to the membrane (22095924)	AM	c.341C>T	p.(Ser114Phe)	Exon 3	Missense	No	Extracellular	P/LP**	P [PM3_Strong, PP4_Strong, PS3_Moderate, PP1, PP3]	Beta-sheet	-	No	Yes	Markedly or slightly reduced (25862795). Absent (20071171)	Protein does not make it to the membrane (22095924)	AM	AM-AM
158	SGCB	F	8 years	Yes	12 years	Unk.	NP	<30%	Severe	Hom	NM_000232.5	c.341C>T	p.(Ser114Phe)	Exon 3	Missense	No	Extracellular	P/LP**	P [PM3_Strong, PP4_Strong, PS3_Moderate, PP1, PP3]	Beta-sheet	-	No	Yes	Markedly or slightly reduced (25862795). Absent (20071171)	Protein does not make it to the membrane (22095924)	AM	c.341C>T	p.(Ser114Phe)	Exon 3	Missense	No	Extracellular	P/LP**	P [PM3_Strong, PP4_Strong, PS3_Moderate, PP1, PP3]	Beta-sheet	-	No	Yes	Markedly or slightly reduced (25862795). Absent (20071171)	Protein does not make it to the membrane (22095924)	AM	AM-AM
159	SGCB	M	18 years	No	-	Unk.	NP	<30%	Mild	Hom	NM_000232.5	c.341C>T	p.(Ser114Phe)	Exon 3	Missense	No	Extracellular	P/LP**	P [PM3_Strong, PP4_Strong, PS3_Moderate, PP1, PP3]	Beta-sheet	-	No	Yes	Markedly or slightly reduced (25862795). Absent (20071171)	Protein does not make it to the membrane (22095924)	AM	c.341C>T	p.(Ser114Phe)	Exon 3	Missense	No	Extracellular	P/LP**	P [PM3_Strong, PP4_Strong, PS3_Moderate, PP1, PP3]	Beta-sheet	-	No	Yes	Markedly or slightly reduced (25862795). Absent (20071171)	Protein does not make it to the membrane (22095924)	AM	AM-AM
160	SGCB	F	8 years	Yes	26 years	Unk.	NP	<30%	Expected	Hom	NM_000232.5	c.341C>T	p.(Ser114Phe)	Exon 3	Missense	No	Extracellular	P/LP**	P [PM3_Strong, PP4_Strong, PS3_Moderate, PP1, PP3]	Beta-sheet	-	No	Yes	Markedly or slightly reduced (25862795). Absent (20071171)	Protein does not make it to the membrane (22095924)	AM	c.341C>T	p.(Ser114Phe)	Exon 3	Missense	No	Extracellular	P/LP**	P [PM3_Strong, PP4_Strong, PS3_Moderate, PP1, PP3]	Beta-sheet	-	No	Yes	Markedly or slightly reduced (25862795). Absent (20071171)	Protein does not make it to the membrane (22095924)	AM	AM-AM
161	SGCB	F	4 years	Yes	9 years	Unk.	NP	<30%	Severe	Hom	NM_000232.5	c.341C>T	p.(Ser114Phe)	Exon 3	Missense	No	Extracellular	P/LP**	P [PM3_Strong, PP4_Strong, PS3_Moderate, PP1, PP3]	Beta-sheet	-	No	Yes	Markedly or slightly reduced (25862795). Absent (20071171)	Protein does not make it to the membrane (22095924)	AM	c.341C>T	p.(Ser114Phe)	Exon 3	Missense	No	Extracellular	P/LP**	P [PM3_Strong, PP4_Strong, PS3_Moderate, PP1, PP3]	Beta-sheet	-	No	Yes	Markedly or slightly reduced (25862795). Absent (20071171)	Protein does not make it to the membrane (22095924)	AM	AM-AM
162	SGCB	F	2 years	Yes	15 years	Unk.	NP	<30%	Expected	Hom	NM_000232.5	c.341C>T	p.(Ser114Phe)	Exon 3	Missense	No	Extracellular	P/LP**	P [PM3_Strong, PP4_Strong, PS3_Moderate, PP1, PP3]	Beta-sheet	-	No	Yes	Markedly or slightly reduced (25862795). Absent (20071171)	Protein does not make it to the membrane (22095924)	AM	c.341C>T	p.(Ser114Phe)	Exon 3	Missense	No	Extracellular	P/LP**	P [PM3_Strong, PP4_Strong, PS3_Moderate, PP1, PP3]	Beta-sheet	-	No	Yes	Markedly or slightly reduced (25862795). Absent (20071171)	Protein does not make it to the membrane (22095924)	AM	AM-AM
163	SGCB	F	7 years	Yes	10 years	Unk.	NP	<30%	Severe	Hom	NM_000232.5	c.341C>T	p.(Ser114Phe)	Exon 3	Missense	No	Extracellular	P/LP**	P [PM3_Strong, PP4_Strong, PS3_Moderate, PP1, PP3]	Beta-sheet	-	No	Yes	Markedly or slightly reduced (25862795). Absent (20071171)	Protein does not make it to the membrane (22095924)	AM	c.341C>T	p.(Ser114Phe)	Exon 3	Missense	No	Extracellular	P/LP**	P [PM3_Strong, PP4_Strong, PS3_Moderate, PP1, PP3]	Beta-sheet	-	No	Yes	Markedly or slightly reduced (25862795). Absent (20071171)	Protein does not make it to the membrane (22095924)	AM	AM-AM
164	SGCB	F	Unk.	Yes	Unk.	15 years	NP	NP	Expected	Hom	NM_000232.5	c.341C>T	p.(Ser114Phe)	Exon 3	Missense	No	Extracellular	P/LP**	P [PM3_Strong, PP4_Strong, PS3_Moderate, PP1, PP3]	Beta-sheet	-	No	Yes	Markedly or slightly reduced (25862795). Absent (20071171)	Protein does not make it to the membrane (22095924)	AM	c.341C>T	p.(Ser114Phe)	Exon 3	Missense	No	Extracellular	P/LP**	P [PM3_Strong, PP4_Strong, PS3_Moderate, PP1, PP3]	Beta-sheet	-	No	Yes	Markedly or slightly reduced (25862795). Absent (20071171)	Protein does not make it to the membrane (22095924)	AM	AM-AM
165	SGCB	M	8 years	Yes	16 years	65 years	NP	NP	Severe	Hom	NM_000232.5	c.341C>T	p.(Ser114Phe)	Exon 3	Missense	No	Extracellular	P/LP**	P [PM3_Strong, PP4_Strong, PS3_Moderate, PP1, PP3]	Beta-sheet	-	No	Yes	Markedly or slightly reduced (25862795). Absent (20071171)	Protein does not make it to the membrane (22095924)	AM	c.341C>T	p.(Ser114Phe)	Exon 3	Missense	No	Extracellular	P/LP**	P [PM3_Strong, PP4_Strong, PS3_Moderate, PP1, PP3]	Beta-sheet	-	No	Yes	Markedly or slightly reduced (25862795). Absent (20071171)	Protein does not make it to the membrane (22095924)	AM	AM-AM
166	SGCB	M	5 years	Yes	12 years	19 years	Absent	NP	Severe	Het	NM_000232.5	c.341C>T	p.(Ser114Phe)	Exon 3	Missense	No	Extracellular	P/LP**	P [PM3_Strong, PP4_Strong, PS3_Moderate, PP1, PP3]	Beta-sheet	-	No	Yes	Markedly or slightly reduced (25862795). Absent (20071171)	Protein does not make it to the membrane (22095924)	AM	c.(429+1_430-1)_(753+1_754-1)del	p.(del)	Exon 4-5	Exonic deletion	No	Extracellular		LP [PVS1_Strong, PM2_Supporting, PM3_Supporting, PP4]	Twelve beta-sheets get lost.	-	-	-	-	-	AM	AM-AM
167	SGCB	M	6 years	Yes	13 years	66 years	NP	<30%	Severe	Het	NM_000232.5	c.341C>T	p.(Ser114Phe)	Exon 3	Missense	No	Extracellular	P/LP**	P [PM3_Strong, PP4_Strong, PS3_Moderate, PP1, PP3]	Beta-sheet	-	No	Yes	Markedly or slightly reduced (25862795). Absent (20071171)	Protein does not make it to the membrane (22095924)	AM	c.499G>A	p.(Gly167Ser)	Exon 4	Missense	No	Extracellular	Conflicting interpretations [P & VUS]	P [PP4_Strong, PS3_Moderate, PM3, PM2_Supporting, PP1]	Beta-sheet	-	No	No	-	Protein does not make it to the membrane (22095924)	AM	AM-AM
168	SGCB	M	10 years	Yes	36 years	36 years	NP	>30%	Mild	Het	NM_000232.5	c.341C>T	p.(Ser114Phe)	Exon 3	Missense	No	Extracellular	P/LP**	P [PM3_Strong, PP4_Strong, PS3_Moderate, PP1, PP3]	Beta-sheet	-	No	Yes	Markedly or slightly reduced (25862795). Absent (20071171)	Protein does not make it to the membrane (22095924)	AM	c.543C>G	p.(Ser181Arg)	Exon 4	Missense	No	Extracellular	-	LP [PP4_Strong, PM3, PM2_Supporting, PP3]	Beta-sheet	-	No	No	-	-	AM	AM-AM
169	SGCB	M	11 years	Yes	32 years	35 years	NP	>30%	Mild	Het	NM_000232.5	c.341C>T	p.(Ser114Phe)	Exon 3	Missense	No	Extracellular	P/LP**	P [PM3_Strong, PP4_Strong, PS3_Moderate, PP1, PP3]	Beta-sheet	-	No	Yes	Markedly or slightly reduced (25862795). Absent (20071171)	Protein does not make it to the membrane (22095924)	AM	c.543C>G	p.(Ser181Arg)	Exon 4	Missense	No	Extracellular	-	LP [PP4_Strong, PM3, PM2_Supporting, PP3]	Beta-sheet	-	No	No	-	-	AM	AM-AM
170	SGCB	M	5 years	Yes	8 years	9 years	NP	NP	Severe	Het	NM_000232.5	c.341C>T	p.(Ser114Phe)	Exon 3	Missense	No	Extracellular	P/LP**	P [PM3_Strong, PP4_Strong, PS3_Moderate, PP1, PP3]	Beta-sheet	-	No	Yes	Markedly or slightly reduced (25862795). Absent (20071171)	Protein does not make it to the membrane (22095924)	AM	c.691G>A	p.(Gly231Ser)	Exon 5	Missense	No	Extracellular	VUS*	VUS [PM2_Supporting, PM3_Supporting, PP3, PP4]	Beta-sheet	-	Yes	No	-	-	AM	AM-AM
171	SGCB	M	3 years	Yes	12 years	12 years	NP	Absent	Severe	Hom	NM_000232.5	c.377_384dup	p.(Gly129GlnfsTer2)	Exon 3	Small duplication	Yes	-	P***	P [PVS1, PM3_Strong, PP1_Moderate, PP4_Moderate, PM2_Supporting]	-	No protein expected. Frameshift variant may cause premature truncation and it is predicted to undergo nonsense mediated decay.	-	-	Absent (25862795)	-	AM	c.377_384dup	p.(Gly129GlnfsTer2)	Exon 3	Small duplication	Yes	-	P***	P [PVS1, PM3_Strong, PP1_Moderate, PP4_Moderate, PM2_Supporting]	-	No protein expected. Frameshift variant may cause premature truncation and it is predicted to undergo nonsense mediated decay.	-	-	Absent (25862795)	-	AM	AM-AM
172	SGCB	M	3 years	Yes	10 years	16 years	NP	Absent	Severe	Hom	NM_000232.5	c.377_384dup	p.(Gly129GlnfsTer2)	Exon 3	Small duplication	Yes	-	P***	P [PVS1, PM3_Strong, PP1_Moderate, PP4_Moderate, PM2_Supporting]	-	No protein expected. Frameshift variant may cause premature truncation and it is predicted to undergo nonsense mediated decay.	-	-	Absent (25862795)	-	AM	c.377_384dup	p.(Gly129GlnfsTer2)	Exon 3	Small duplication	Yes	-	P***	P [PVS1, PM3_Strong, PP1_Moderate, PP4_Moderate, PM2_Supporting]	-	No protein expected. Frameshift variant may cause premature truncation and it is predicted to undergo nonsense mediated decay.	-	-	Absent (25862795)	-	AM	AM-AM
173	SGCB	F	6 years	Yes	9 years	13 years	NP	Absent	Severe	Hom	NM_000232.5	c.377_384dup	p.(Gly129GlnfsTer2)	Exon 3	Small duplication	Yes	-	P***	P [PVS1, PM3_Strong, PP1_Moderate, PP4_Moderate, PM2_Supporting]	-	No protein expected. Frameshift variant may cause premature truncation and it is predicted to undergo nonsense mediated decay.	-	-	Absent (25862795)	-	AM	c.377_384dup	p.(Gly129GlnfsTer2)	Exon 3	Small duplication	Yes	-	P***	P [PVS1, PM3_Strong, PP1_Moderate, PP4_Moderate, PM2_Supporting]	-	No protein expected. Frameshift variant may cause premature truncation and it is predicted to undergo nonsense mediated decay.	-	-	Absent (25862795)	-	AM	AM-AM
174	SGCB	F	1 year	Yes	15 years	27 years	NP	Absent	Expected	Het	NM_000232.5	c.377_384dup	p.(Gly129GlnfsTer2)	Exon 3	Small duplication	Yes	-	P***	P [PVS1, PM3_Strong, PP1_Moderate, PP4_Moderate, PM2_Supporting]	-	No protein expected. Frameshift variant may cause premature truncation and it is predicted to undergo nonsense mediated decay.	-	-	Absent (25862795)	-	AM	c.552T>G	p.(Tyr184Ter)	Exon 4	Nonsense	Yes	-	P/LP**	P [PVS1, PM3_Strong, PP4_Strong, PM2_Supporting]	-	No protein expected. Nonsense variant may cause premature truncation and it is predicted to undergo nonsense mediated decay.	-	-	Absent (25862795)	-	AM	AM-AM
175	SGCB	M	2 years	Yes	12 years	14 years	NP	Absent	Severe	Het	NM_000232.5	c.377_384dup	p.(Gly129GlnfsTer2)	Exon 3	Small duplication	Yes	-	P***	P [PVS1, PM3_Strong, PP1_Moderate, PP4_Moderate, PM2_Supporting]	-	No protein expected. Frameshift variant may cause premature truncation and it is predicted to undergo nonsense mediated decay.	-	-	Absent (25862795)	-	AM	c.699_702del	p.(Phe233LeufsTer16)	Exon 5	Small deletion	Yes	Extracellular	LP***	LP [PVS1_Strong, PM3, PP4, PP1, PM2_Supporting]	-	Abnormal protein expected. Frameshift variant may cause loss of function of the protein, predicted to escape nonsense mediated decay but it removes >10% of the protein	-	-	Absent (25862795)	-	AM	AM-AM
176	SGCB	M	6 years	Yes	10 years	19 years	NP	NP	Severe	Hom	NM_000232.5	c.499G>A	p.(Gly167Ser)	Exon 4	Missense	No	Extracellular	Conflicting interpretations [P & VUS]	P [PP4_Strong, PS3_Moderate, PM3, PM2_Supporting, PP1]	Beta-sheet	-	No	No	-	Protein does not make it to the membrane (22095924)	AM	c.499G>A	p.(Gly167Ser)	Exon 4	Missense	No	Extracellular	Conflicting interpretations [P & VUS]	P [PP4_Strong, PS3_Moderate, PM3, PM2_Supporting, PP1]	Beta-sheet	-	No	No	-	Protein does not make it to the membrane (22095924)	AM	AM-AM
177	SGCB	F	8 years	Yes	13 years	22 years	NP	NP	Severe	Hom	NM_000232.5	c.499G>A	p.(Gly167Ser)	Exon 4	Missense	No	Extracellular	Conflicting interpretations [P & VUS]	P [PP4_Strong, PS3_Moderate, PM3, PM2_Supporting, PP1]	Beta-sheet	-	No	No	-	Protein does not make it to the membrane (22095924)	AM	c.499G>A	p.(Gly167Ser)	Exon 4	Missense	No	Extracellular	Conflicting interpretations [P & VUS]	P [PP4_Strong, PS3_Moderate, PM3, PM2_Supporting, PP1]	Beta-sheet	-	No	No	-	Protein does not make it to the membrane (22095924)	AM	AM-AM
178	SGCB	M	2 years	Yes	18 years	25 years	NP	Absent	Expected	Hom	NM_000232.5	c.518del	p.(Pro173ArgfsTer23)	Exon 4	Small deletion	Yes	-	-	P [PVS1, PP4_Strong, PM2_Supporting, PM3_Supporting]	-	No protein expected. Frameshift variant may cause premature truncation and it is predicted to undergo nonsense mediated decay.	-	-	-	-	AM	c.518del	p.(Pro173ArgfsTer23)	Exon 4	Small deletion	Yes	-	-	P [PVS1, PP4_Strong, PM2_Supporting, PM3_Supporting]	-	No protein expected. Frameshift variant may cause premature truncation and it is predicted to undergo nonsense mediated decay.	-	-	-	-	AM	AM-AM
179	SGCB	F	3 years	Yes	15 years	32 years	NP	NP	Expected	Hom	NM_000232.5	c.544A>G	p.(Thr182Ala)	Exon 4	Missense	No	Extracellular	P/LP**	LP [PP4_Strong, PM2_Supporting, PM3_Supporting, PP3]	Disorganised structure	-	Yes	No	-	-	AM	c.544A>G	p.(Thr182Ala)	Exon 4	Missense	No	Extracellular	P/LP**	LP [PP4_Strong, PM2_Supporting, PM3_Supporting, PP3]	Disorganised structure	-	Yes	No	-	-	AM	AM-AM
180	SGCB	M	7 years	Yes	38 years	Unk.	NP	>30%	Mild	Hom	NM_000232.5	c.551A>G	p.(Tyr184Cys)	Exon 4	Missense	No	Extracellular	Conflicting interpretations [P, LP & VUS]	VUS [PM2_Supporting, PM3_Supporting, PP3, PP4]	Disorganised structure	-	No	Yes	-	-	AM	c.551A>G	p.(Tyr184Cys)	Exon 4	Missense	No	Extracellular	Conflicting interpretations [P, LP & VUS]	VUS [PM2_Supporting, PM3_Supporting, PP3, PP4]	Disorganised structure	-	No	Yes	-	-	AM	AM-AM
181	SGCB	M	5 years	Yes	15 years	Unk.	NP	>30%	Severe	Hom	NM_000232.5	c.551A>G	p.(Tyr184Cys)	Exon 4	Missense	No	Extracellular	Conflicting interpretations [P, LP & VUS]	VUS [PM2_Supporting, PM3_Supporting, PP3, PP4]	Disorganised structure	-	No	Yes	-	-	AM	c.551A>G	p.(Tyr184Cys)	Exon 4	Missense	No	Extracellular	Conflicting interpretations [P, LP & VUS]	VUS [PM2_Supporting, PM3_Supporting, PP3, PP4]	Disorganised structure	-	No	Yes	-	-	AM	AM-AM
182	SGCB	M	6 years	Yes	19 years	Unk.	NP	>30%	Expected	Hom	NM_000232.5	c.551A>G	p.(Tyr184Cys)	Exon 4	Missense	No	Extracellular	Conflicting interpretations [P, LP & VUS]	VUS [PM2_Supporting, PM3_Supporting, PP3, PP4]	Disorganised structure	-	No	Yes	-	-	AM	c.551A>G	p.(Tyr184Cys)	Exon 4	Missense	No	Extracellular	Conflicting interpretations [P, LP & VUS]	VUS [PM2_Supporting, PM3_Supporting, PP3, PP4]	Disorganised structure	-	No	Yes	-	-	AM	AM-AM
183	SGCB	F	2 years	Yes	10 years	16 years	NP	Absent	Severe	Hom	NM_000232.5	c.552T>G	p.(Tyr184Ter)	Exon 4	Nonsense	Yes	-	P/LP**	P [PVS1, PM3_Strong, PP4_Strong, PM2_Supporting]	-	No protein expected. Nonsense variant may cause premature truncation and it is predicted to undergo nonsense mediated decay.	-	-	Absent (25862795)	-	AM	c.552T>G	p.(Tyr184Ter)	Exon 4	Nonsense	Yes	-	P/LP**	P [PVS1, PM3_Strong, PP4_Strong, PM2_Supporting]	-	No protein expected. Nonsense variant may cause premature truncation and it is predicted to undergo nonsense mediated decay.	-	-	Absent (25862795)	-	AM	AM-AM
184	SGCB	F	1 year	Yes	8 years	21 years	NP	Absent	Severe	Hom	NM_000232.5	c.567dup	p.(His190SerfsTer17)	Exon 4	Small duplication	Yes	-	P**	P [PVS1, PP4_Strong, PM3, PM2_Supporting]	-	No protein expected. Frameshift variant may cause premature truncation and it is predicted to undergo nonsense mediated decay.	-	-	-	-	AM	c.567dup	p.(His190SerfsTer17)	Exon 4	Small duplication	Yes	-	P**	P [PVS1, PP4_Strong, PM3, PM2_Supporting]	-	No protein expected. Frameshift variant may cause premature truncation and it is predicted to undergo nonsense mediated decay.	-	-	-	-	AM	AM-AM
185	SGCB	M	5 years	Yes	14 years	26 years	NP	Absent	Severe	Hom	NM_000232.5	c.567dup	p.(His190SerfsTer17)	Exon 4	Small duplication	Yes	-	P**	P [PVS1, PP4_Strong, PM3, PM2_Supporting]	-	No protein expected. Frameshift variant may cause premature truncation and it is predicted to undergo nonsense mediated decay.	-	-	-	-	AM	c.567dup	p.(His190SerfsTer17)	Exon 4	Small duplication	Yes	-	P**	P [PVS1, PP4_Strong, PM3, PM2_Supporting]	-	No protein expected. Frameshift variant may cause premature truncation and it is predicted to undergo nonsense mediated decay.	-	-	-	-	AM	AM-AM
186	SGCB	M	4 years	Yes	12 years	29 years	NP	Absent	Severe	Hom	NM_000232.5	c.589dup	p.(Ser197LysfsTer10)	Exon 4	Small duplication	Yes	-	-	P [PVS1, PP4_Strong, PM2_Supporting, PM3_supporting]	-	No protein expected. Frameshift variant may cause premature truncation and it is predicted to undergo nonsense mediated decay.	-	-	-	-	AM	c.589dup	p.(Ser197LysfsTer10)	Exon 4	Small duplication	Yes	-	-	P [PVS1, PP4_Strong, PM2_Supporting, PM3_supporting]	-	No protein expected. Frameshift variant may cause premature truncation and it is predicted to undergo nonsense mediated decay.	-	-	-	-	AM	AM-AM
187	SGCB	F	3 years	Yes	18 years	30 years	NP	NP	Expected	Hom	NM_000232.5	c.610T>C	p.(Ser204Pro)	Exon 4	Missense	No	Extracellular	Conflicting interpretations [LP & VUS]	LP [PP4_Strong, PM2_Supporting, PM3_Supporting, PP1, PP3]	Disorganised structure	-	No	Yes	-	-	AM	c.610T>C	p.(Ser204Pro)	Exon 4	Missense	No	Extracellular	Conflicting interpretations [LP & VUS]	LP [PP4_Strong, PM2_Supporting, PM3_Supporting, PP1, PP3]	Disorganised structure	-	No	Yes	-	-	AM	AM-AM
188	SGCB	F	7 years	Unk.	Unk.	66 years	NP	Absent	Mild	Hom	NM_000232.5	c.699_702del	p.(Phe233LeufsTer16)	Exon 5	Small deletion	Yes	Extracellular	LP***	LP [PVS1_Strong, PM3, PP4, PP1, PM2_Supporting]	-	Abnormal protein expected. Frameshift variant may cause loss of function of the protein, predicted to escape nonsense mediated decay but it removes >10% of the protein	-	-	Absent (25862795)	-	AM	c.699_702del	p.(Phe233LeufsTer16)	Exon 5	Small deletion	Yes	Extracellular	LP***	LP [PVS1_Strong, PM3, PP4, PP1, PM2_Supporting]	-	Abnormal protein expected. Frameshift variant may cause loss of function of the protein, predicted to escape nonsense mediated decay but it removes >10% of the protein	-	-	Absent (25862795)	-	AM	AM-AM
189	SGCB	F	9 years	Yes	15 years	63 years	NP	Absent	Severe	Hom	NM_000232.5	c.699_702del	p.(Phe233LeufsTer16)	Exon 5	Small deletion	Yes	Extracellular	LP***	LP [PVS1_Strong, PM3, PP4, PP1, PM2_Supporting]	-	Abnormal protein expected. Frameshift variant may cause loss of function of the protein, predicted to escape nonsense mediated decay but it removes >10% of the protein	-	-	Absent (25862795)	-	AM	c.699_702del	p.(Phe233LeufsTer16)	Exon 5	Small deletion	Yes	Extracellular	LP***	LP [PVS1_Strong, PM3, PP4, PP1, PM2_Supporting]	-	Abnormal protein expected. Frameshift variant may cause loss of function of the protein, predicted to escape nonsense mediated decay but it removes >10% of the protein	-	-	Absent (25862795)	-	AM	AM-AM
190	SGCG	M	7 years	Yes	11 years	36 years	NP	NP	Severe	Hom	NM_000231.2	c.(?_-155)_(195+1_196-1)del	p.(0?)	Exon 1-2	Exonic deletion	Yes	-	-	LP [PVS1_Strong, PM3_Supporting, PP1, PP4]	-	No or abnormal protein expected. Deletion affecting start codon in a gene without known alternative start codon in others transcripts. Usage of an alternative inframe start codon would remove >10% of the protein.	-	-	-	-	AM	c.(?_-155)_(195+1_196-1)del	p.(0?)	Exon 1-2	Exonic deletion	Yes	-	-	LP [PVS1_Strong, PM3_Supporting, PP1, PP4]	-	No or abnormal protein expected. Deletion affecting start codon in a gene without known alternative start codon in others transcripts. Usage of an alternative inframe start codon would remove >10% of the protein.	-	-	-	-	AM	AM-AM
191	SGCG	F	5 years	Yes	Early young adult	32 years	NP	NP	Expected	Hom	NM_000231.2	c.(?_-155)_(195+1_196-1)del	p.(0?)	Exon 1-2	Exonic deletion	Yes	-	-	LP [PVS1_Strong, PM3_Supporting, PP1, PP4]	-	No or abnormal protein expected. Deletion affecting start codon in a gene without known alternative start codon in others transcripts. Usage of an alternative inframe start codon would remove >10% of the protein.	-	-	-	-	AM	c.(?_-155)_(195+1_196-1)del	p.(0?)	Exon 1-2	Exonic deletion	Yes	-	-	LP [PVS1_Strong, PM3_Supporting, PP1, PP4]	-	No or abnormal protein expected. Deletion affecting start codon in a gene without known alternative start codon in others transcripts. Usage of an alternative inframe start codon would remove >10% of the protein.	-	-	-	-	AM	AM-AM
192	SGCG	F	7 years	Yes	13 years	45 years	NP	Absent	Severe	Hom	NM_000231.2	c.60_61insA	p.(Gln21ThrfsTer39)	Exon 2	Small insertion	Yes	-	-	P [PVS1, PP4_Strong, PM2_Supporting, PM3_supporting]	-	No protein expected. Frameshift variant may cause premature truncation and it is predicted to undergo nonsense mediated decay.	-	-	-	-	AM	c.60_61insA	p.(Gln21ThrfsTer39)	Exon 2	Small insertion	Yes	-	-	P [PVS1, PP4_Strong, PM2_Supporting, PM3_supporting]	-	No protein expected. Frameshift variant may cause premature truncation and it is predicted to undergo nonsense mediated decay.	-	-	-	-	AM	AM-AM
193	SGCG	F	7 years	Yes	9 years	11 years	NP	Absent	Severe	Hom	NM_000231.2	c.87dup	p.(Gly30TrpfsTer30)	Exon 2	Small duplication	Yes	-	P***	P [PVS1, PP1_Moderate, PM2_Supporting, PM3, PP4]	-	No protein expected. Frameshift variant may cause premature truncation and it is predicted to undergo nonsense mediated decay.	-	-	Absent (8923014)	-	AM	c.87dup	p.(Gly30TrpfsTer30)	Exon 2	Small duplication	Yes	-	P***	P [PVS1, PP1_Moderate, PM2_Supporting, PM3, PP4]	-	No protein expected. Frameshift variant may cause premature truncation and it is predicted to undergo nonsense mediated decay.	-	-	Absent (8923014)	-	AM	AM-AM
194	SGCG	F	4 years	Yes	9 years	35 years	NP	Absent	Severe	Hom	NM_000231.2	c.87dup	p.(Gly30TrpfsTer30)	Exon 2	Small duplication	Yes	-	P***	P [PVS1, PP1_Moderate, PM2_Supporting, PM3, PP4]	-	No protein expected. Frameshift variant may cause premature truncation and it is predicted to undergo nonsense mediated decay.	-	-	Absent (8923014)	-	AM	c.87dup	p.(Gly30TrpfsTer30)	Exon 2	Small duplication	Yes	-	P***	P [PVS1, PP1_Moderate, PM2_Supporting, PM3, PP4]	-	No protein expected. Frameshift variant may cause premature truncation and it is predicted to undergo nonsense mediated decay.	-	-	Absent (8923014)	-	AM	AM-AM
195	SGCG	F	6 years	Yes	14 years	37 years	NP	Absent	Severe	Hom	NM_000231.2	c.87dup	p.(Gly30TrpfsTer30)	Exon 2	Small duplication	Yes	-	P***	P [PVS1, PP1_Moderate, PM2_Supporting, PM3, PP4]	-	No protein expected. Frameshift variant may cause premature truncation and it is predicted to undergo nonsense mediated decay.	-	-	Absent (8923014)	-	AM	c.87dup	p.(Gly30TrpfsTer30)	Exon 2	Small duplication	Yes	-	P***	P [PVS1, PP1_Moderate, PM2_Supporting, PM3, PP4]	-	No protein expected. Frameshift variant may cause premature truncation and it is predicted to undergo nonsense mediated decay.	-	-	Absent (8923014)	-	AM	AM-AM
196	SGCG	M	6 years	Yes	16 years	Unk.	NP	Absent	Expected	Hom	NM_000231.2	c.92G>A	p.(Trp31Ter)	Exon 2	Nonsense	Yes	-	P/LP**	LP [PP4_Strong, PVS1_Moderate, PM3, PM2_Supporting]	-	Abnormal protein expected. Nonsense variant may cause premature truncation but it is predicted to escape nonsense mediated decay.	-	-	-	-	AM	c.92G>A	p.(Trp31Ter)	Exon 2	Nonsense	Yes	-	P/LP**	LP [PP4_Strong, PVS1_Moderate, PM3, PM2_Supporting]	-	Abnormal protein expected. Nonsense variant may cause premature truncation but it is predicted to escape nonsense mediated decay.	-	-	-	-	AM	AM-AM
197	SGCG	F	6 years	Yes	18 years	34 years	Reduced	NP	Expected	Hom	NM_000231.2	c.101G>C	p.Arg34Pro	Exon 2	Missense	No	Intracellular	-		Alpha-helix	-	Yes	No	-	-	AM	c.101G>C	p.Arg34Pro	Exon 2	Missense	No	Intracellular	-		Alpha-helix	-	Yes	No	-	-	AM	AM-AM
198	SGCG	F	2 years	Yes	8 years	18 years	NP	<30%	Severe	Het	NM_000231.2	c.107T>C	p.(Leu36Pro)	Exon 2	Missense	No	Intracellular	-	LP [PP4_Strong, PM3, PM2_Supporting, PP3]	Alpha-helix	-	Yes	No	-	-	AM	c.525del	p.(Phe175LeufsTer20)	Exon 6	Small deletion	Yes	Extracellular	LP***	LP [PVS1_Strong, PM3, PP4, PP1_Moderate]	-	No protein expected. Frameshift variant may cause premature truncation and it is predicted to undergo nonsense mediated decay.	-	-	Absent (12566530, 12040521, 30838351). Normal (30838351)	-	AM	AM-AM
199	SGCG	M	4 years	Yes	8 years	19 years	NP	<30%	Severe	Het	NM_000231.2	c.107T>C	p.(Leu36Pro)	Exon 2	Missense	No	Intracellular	-	LP [PP4_Strong, PM3, PM2_Supporting, PP3]	Alpha-helix	-	Yes	No	-	-	AM	c.525del	p.(Phe175LeufsTer20)	Exon 6	Small deletion	Yes	Extracellular	LP***	LP [PVS1_Strong, PM3, PP4, PP1_Moderate]	-	No protein expected. Frameshift variant may cause premature truncation and it is predicted to undergo nonsense mediated decay.	-	-	Absent (12566530, 12040521, 30838351). Normal (30838351)	-	AM	AM-AM
200	SGCG	F	5 years	Yes	14 years	52 years	NP	>30%	Severe	Hom	NM_000231.2	c.205G>C	p.(Gly69Arg)	Exon 3	Missense	No	Extracellular	P**	P [PM3_Strong, PP4_Strong, PS3_Supporting, PM2_Supporting, PP1, PP3]	Disorganised structure	-	Yes	No	-	Protein does not make it to the membrane (22095924)	AM	c.205G>C	p.(Gly69Arg)	Exon 3	Missense	No	Extracellular	P**	P [PM3_Strong, PP4_Strong, PS3_Supporting, PM2_Supporting, PP1, PP3]	Disorganised structure	-	Yes	No	-	Protein does not make it to the membrane (22095924)	AM	AM-AM
201	SGCG	M	10 years	Yes	36 years	41 years	NP	<30%	Mild	Het	NM_000231.2	c.205G>C	p.(Gly69Arg)	Exon 3	Missense	No	Extracellular	P**	P [PM3_Strong, PP4_Strong, PS3_Supporting, PM2_Supporting, PP1, PP3]	Disorganised structure	-	Yes	No	-	Protein does not make it to the membrane (22095924)	AM	c.385G>A	p.(Gly129Ser)	Exon 4	Missense	No	Extracellular	VUS**	LP [PP4_Strong, PM3, PM2_Supporting, PP3]	Disorganised structure	-	No	No	-	-	LM	AM-LM
202	SGCG	F	3 years	Yes	9 years	10 years	NP	NP	Severe	Hom	NM_000231.2	c.244G>A	p.(Gly82Arg)	Exon 3	Missense	No	Extracellular	-	LP [PP4_Strong, PM3_Supporting, PM2_Supporting, PP3]	Disorganised structure	-	Yes	No	Absent (18996010)	-	AM	c.244G>A	p.(Gly82Arg)	Exon 3	Missense	No	Extracellular	-	LP [PP4_Strong, PM3_Supporting, PM2_Supporting, PP3]	Disorganised structure	-	Yes	No	Absent (18996010)	-	AM	AM-AM
203	SGCG	F	7 years	Yes	11 years	19 years	NP	NP	Severe	Hom	NM_000231.2	c.341A>G	p.(Asn114Ser)	Exon 4	Missense	No	Extracellular	-	VUS [PM2_Supporting, PM3_Supporting, PP4_Supporting]	Beta-sheet	-	No	Yes	-	-	AM	c.341A>G	p.(Asn114Ser)	Exon 4	Missense	No	Extracellular	-	VUS [PM2_Supporting, PM3_Supporting, PP4_Supporting]	Beta-sheet	-	No	Yes	-	-	AM	AM-AM
204	SGCG	M	4 years	Yes	13 years	14 years	NP	Absent	Severe	Het	NM_000231.2	c.342dup	p.(Ala115CysfsTer41)	Exon 4	Small duplication	Yes	-	P/LP**	P [PVS1, PP4_Strong, PM2_Supporting, PM3_Supporting]	-	No protein expected. Frameshift variant may cause premature truncation and it is predicted to undergo nonsense mediated decay.	-	-	-	-	AM	c.525del	p.(Phe175LeufsTer20)	Exon 6	Small deletion	Yes	Extracellular	LP***	LP [PVS1_Strong, PM3, PP4, PP1_Moderate]	-	No protein expected. Frameshift variant may cause premature truncation and it is predicted to undergo nonsense mediated decay.	-	-	Absent (12566530, 12040521, 30838351). Normal (30838351)	-	AM	AM-AM
205	SGCG	F	8 years	Yes	17 years	35 years	Absent	NP	Severe	Hom	NM_000231.2	c.(385+1_386-1)_(505+1_506-1)del	p.(del)	Exon 5	Exonic deletion	No	Extracellular	-	P [PVS1_Strong, PP4_Strong, PM2_Supporting, PM3_Supporting, PP1]	Five beta-sheets get lost.	-	-	-	-	-	AM	c.(385+1_386-1)_(505+1_506-1)del	p.(del)	Exon 5	Exonic deletion	No	Extracellular	-	P [PVS1_Strong, PP4_Strong, PM2_Supporting, PM3_Supporting, PP1]	Five beta-sheets get lost.	-	-	-	-	-	AM	AM-AM
206	SGCG	F	11 years	Yes	26 years	38 years	Absent	NP	Mild	Hom	NM_000231.2	c.(385+1_386-1)_(505+1_506-1)del	p.(del)	Exon 5	Exonic deletion	No	Extracellular	-	P [PVS1_Strong, PP4_Strong, PM2_Supporting, PM3_Supporting, PP1]	Five beta-sheets get lost.	-	-	-	-	-	AM	c.(385+1_386-1)_(505+1_506-1)del	p.(del)	Exon 5	Exonic deletion	No	Extracellular	-	P [PVS1_Strong, PP4_Strong, PM2_Supporting, PM3_Supporting, PP1]	Five beta-sheets get lost.	-	-	-	-	-	AM	AM-AM
207	SGCG	M	3 years	Yes	9 years	22 years	NP	NP	Severe	Hom	NM_000231.2	c.525del	p.(Phe175LeufsTer20)	Exon 6	Small deletion	Yes	Extracellular	LP***	LP [PVS1_Strong, PM3, PP4, PP1_Moderate]	-	No protein expected. Frameshift variant may cause premature truncation and it is predicted to undergo nonsense mediated decay.	-	-	Absent (12566530, 12040521, 30838351). Normal (30838351)	-	AM	c.525del	p.(Phe175LeufsTer20)	Exon 6	Small deletion	Yes	Extracellular	LP***	LP [PVS1_Strong, PM3, PP4, PP1_Moderate]	-	No protein expected. Frameshift variant may cause premature truncation and it is predicted to undergo nonsense mediated decay.	-	-	Absent (12566530, 12040521, 30838351). Normal (30838351)	-	AM	AM-AM
208	SGCG	M	6 years	Yes	10 years	14 years	NP	NP	Severe	Hom	NM_000231.2	c.525del	p.(Phe175LeufsTer20)	Exon 6	Small deletion	Yes	Extracellular	LP***	LP [PVS1_Strong, PM3, PP4, PP1_Moderate]	-	No protein expected. Frameshift variant may cause premature truncation and it is predicted to undergo nonsense mediated decay.	-	-	Absent (12566530, 12040521, 30838351). Normal (30838351)	-	AM	c.525del	p.(Phe175LeufsTer20)	Exon 6	Small deletion	Yes	Extracellular	LP***	LP [PVS1_Strong, PM3, PP4, PP1_Moderate]	-	No protein expected. Frameshift variant may cause premature truncation and it is predicted to undergo nonsense mediated decay.	-	-	Absent (12566530, 12040521, 30838351). Normal (30838351)	-	AM	AM-AM
209	SGCG	F	9 years	Yes	17 years	30 years	Absent	NP	Severe	Hom	NM_000231.2	c.525del	p.(Phe175LeufsTer20)	Exon 6	Small deletion	Yes	Extracellular	LP***	LP [PVS1_Strong, PM3, PP4, PP1_Moderate]	-	No protein expected. Frameshift variant may cause premature truncation and it is predicted to undergo nonsense mediated decay.	-	-	Absent (12566530, 12040521, 30838351). Normal (30838351)	-	AM	c.525del	p.(Phe175LeufsTer20)	Exon 6	Small deletion	Yes	Extracellular	LP***	LP [PVS1_Strong, PM3, PP4, PP1_Moderate]	-	No protein expected. Frameshift variant may cause premature truncation and it is predicted to undergo nonsense mediated decay.	-	-	Absent (12566530, 12040521, 30838351). Normal (30838351)	-	AM	AM-AM
210	SGCG	M	7 years	Yes	29 years	Unk.	NP	NP	Mild	Hom	NM_000231.2	c.525del	p.(Phe175LeufsTer20)	Exon 6	Small deletion	Yes	Extracellular	LP***	LP [PVS1_Strong, PM3, PP4, PP1_Moderate]	-	No protein expected. Frameshift variant may cause premature truncation and it is predicted to undergo nonsense mediated decay.	-	-	Absent (12566530, 12040521, 30838351). Normal (30838351)	-	AM	c.525del	p.(Phe175LeufsTer20)	Exon 6	Small deletion	Yes	Extracellular	LP***	LP [PVS1_Strong, PM3, PP4, PP1_Moderate]	-	No protein expected. Frameshift variant may cause premature truncation and it is predicted to undergo nonsense mediated decay.	-	-	Absent (12566530, 12040521, 30838351). Normal (30838351)	-	AM	AM-AM
211	SGCG	F	Unk.	Yes	15 years	24 years	NP	NP	Expected	Hom	NM_000231.2	c.525del	p.(Phe175LeufsTer20)	Exon 6	Small deletion	Yes	Extracellular	LP***	LP [PVS1_Strong, PM3, PP4, PP1_Moderate]	-	No protein expected. Frameshift variant may cause premature truncation and it is predicted to undergo nonsense mediated decay.	-	-	Absent (12566530, 12040521, 30838351). Normal (30838351)	-	AM	c.525del	p.(Phe175LeufsTer20)	Exon 6	Small deletion	Yes	Extracellular	LP***	LP [PVS1_Strong, PM3, PP4, PP1_Moderate]	-	No protein expected. Frameshift variant may cause premature truncation and it is predicted to undergo nonsense mediated decay.	-	-	Absent (12566530, 12040521, 30838351). Normal (30838351)	-	AM	AM-AM
212	SGCG	M	3 years	Yes	15 years	26 years	NP	NP	Expected	Hom	NM_000231.2	c.525del	p.(Phe175LeufsTer20)	Exon 6	Small deletion	Yes	Extracellular	LP***	LP [PVS1_Strong, PM3, PP4, PP1_Moderate]	-	No protein expected. Frameshift variant may cause premature truncation and it is predicted to undergo nonsense mediated decay.	-	-	Absent (12566530, 12040521, 30838351). Normal (30838351)	-	AM	c.525del	p.(Phe175LeufsTer20)	Exon 6	Small deletion	Yes	Extracellular	LP***	LP [PVS1_Strong, PM3, PP4, PP1_Moderate]	-	No protein expected. Frameshift variant may cause premature truncation and it is predicted to undergo nonsense mediated decay.	-	-	Absent (12566530, 12040521, 30838351). Normal (30838351)	-	AM	AM-AM
213	SGCG	M	5 years	Yes	19 years	36 years	NP	Absent	Expected	Hom	NM_000231.2	c.525del	p.(Phe175LeufsTer20)	Exon 6	Small deletion	Yes	Extracellular	LP***	LP [PVS1_Strong, PM3, PP4, PP1_Moderate]	-	No protein expected. Frameshift variant may cause premature truncation and it is predicted to undergo nonsense mediated decay.	-	-	Absent (12566530, 12040521, 30838351). Normal (30838351)	-	AM	c.525del	p.(Phe175LeufsTer20)	Exon 6	Small deletion	Yes	Extracellular	LP***	LP [PVS1_Strong, PM3, PP4, PP1_Moderate]	-	No protein expected. Frameshift variant may cause premature truncation and it is predicted to undergo nonsense mediated decay.	-	-	Absent (12566530, 12040521, 30838351). Normal (30838351)	-	AM	AM-AM
214	SGCG	F	1 year	Yes	23 years	31 years	Absent	Absent	Mild	Hom	NM_000231.2	c.525del	p.(Phe175LeufsTer20)	Exon 6	Small deletion	Yes	Extracellular	LP***	LP [PVS1_Strong, PM3, PP4, PP1_Moderate]	-	No protein expected. Frameshift variant may cause premature truncation and it is predicted to undergo nonsense mediated decay.	-	-	Absent (12566530, 12040521, 30838351). Normal (30838351)	-	AM	c.525del	p.(Phe175LeufsTer20)	Exon 6	Small deletion	Yes	Extracellular	LP***	LP [PVS1_Strong, PM3, PP4, PP1_Moderate]	-	No protein expected. Frameshift variant may cause premature truncation and it is predicted to undergo nonsense mediated decay.	-	-	Absent (12566530, 12040521, 30838351). Normal (30838351)	-	AM	AM-AM
215	SGCG	M	Childhood	Yes	8 years	20 years	NP	NP	Severe	Hom	NM_000231.2	c.525del	p.(Phe175LeufsTer20)	Exon 6	Small deletion	Yes	Extracellular	LP***	LP [PVS1_Strong, PM3, PP4, PP1_Moderate]	-	No protein expected. Frameshift variant may cause premature truncation and it is predicted to undergo nonsense mediated decay.	-	-	Absent (12566530, 12040521, 30838351). Normal (30838351)	-	AM	c.525del	p.(Phe175LeufsTer20)	Exon 6	Small deletion	Yes	Extracellular	LP***	LP [PVS1_Strong, PM3, PP4, PP1_Moderate]	-	No protein expected. Frameshift variant may cause premature truncation and it is predicted to undergo nonsense mediated decay.	-	-	Absent (12566530, 12040521, 30838351). Normal (30838351)	-	AM	AM-AM
216	SGCG	M	6 years	Yes	10 years	Unk.	NP	NP	Severe	Hom	NM_000231.2	c.525del	p.(Phe175LeufsTer20)	Exon 6	Small deletion	Yes	Extracellular	LP***	LP [PVS1_Strong, PM3, PP4, PP1_Moderate]	-	No protein expected. Frameshift variant may cause premature truncation and it is predicted to undergo nonsense mediated decay.	-	-	Absent (12566530, 12040521, 30838351). Normal (30838351)	-	AM	c.525del	p.(Phe175LeufsTer20)	Exon 6	Small deletion	Yes	Extracellular	LP***	LP [PVS1_Strong, PM3, PP4, PP1_Moderate]	-	No protein expected. Frameshift variant may cause premature truncation and it is predicted to undergo nonsense mediated decay.	-	-	Absent (12566530, 12040521, 30838351). Normal (30838351)	-	AM	AM-AM
217	SGCG	F	3 years	Yes	13 years	47 years	NP	NP	Severe	Hom	NM_000231.2	c.525del	p.(Phe175LeufsTer20)	Exon 6	Small deletion	Yes	Extracellular	LP***	LP [PVS1_Strong, PM3, PP4, PP1_Moderate]	-	No protein expected. Frameshift variant may cause premature truncation and it is predicted to undergo nonsense mediated decay.	-	-	Absent (12566530, 12040521, 30838351). Normal (30838351)	-	AM	c.525del	p.(Phe175LeufsTer20)	Exon 6	Small deletion	Yes	Extracellular	LP***	LP [PVS1_Strong, PM3, PP4, PP1_Moderate]	-	No protein expected. Frameshift variant may cause premature truncation and it is predicted to undergo nonsense mediated decay.	-	-	Absent (12566530, 12040521, 30838351). Normal (30838351)	-	AM	AM-AM
218	SGCG	F	2 years	Yes	25 years	33 years	NP	NP	Mild	Hom	NM_000231.2	c.525del	p.(Phe175LeufsTer20)	Exon 6	Small deletion	Yes	Extracellular	LP***	LP [PVS1_Strong, PM3, PP4, PP1_Moderate]	-	No protein expected. Frameshift variant may cause premature truncation and it is predicted to undergo nonsense mediated decay.	-	-	Absent (12566530, 12040521, 30838351). Normal (30838351)	-	AM	c.525del	p.(Phe175LeufsTer20)	Exon 6	Small deletion	Yes	Extracellular	LP***	LP [PVS1_Strong, PM3, PP4, PP1_Moderate]	-	No protein expected. Frameshift variant may cause premature truncation and it is predicted to undergo nonsense mediated decay.	-	-	Absent (12566530, 12040521, 30838351). Normal (30838351)	-	AM	AM-AM
219	SGCG	M	5 years	Yes	12 years	27 years	NP	NP	Severe	Hom	NM_000231.2	c.525del	p.(Phe175LeufsTer20)	Exon 6	Small deletion	Yes	Extracellular	LP***	LP [PVS1_Strong, PM3, PP4, PP1_Moderate]	-	No protein expected. Frameshift variant may cause premature truncation and it is predicted to undergo nonsense mediated decay.	-	-	Absent (12566530, 12040521, 30838351). Normal (30838351)	-	AM	c.525del	p.(Phe175LeufsTer20)	Exon 6	Small deletion	Yes	Extracellular	LP***	LP [PVS1_Strong, PM3, PP4, PP1_Moderate]	-	No protein expected. Frameshift variant may cause premature truncation and it is predicted to undergo nonsense mediated decay.	-	-	Absent (12566530, 12040521, 30838351). Normal (30838351)	-	AM	AM-AM
220	SGCG	M	9 years	Yes	11 years	23 years	NP	NP	Severe	Hom	NM_000231.2	c.525del	p.(Phe175LeufsTer20)	Exon 6	Small deletion	Yes	Extracellular	LP***	LP [PVS1_Strong, PM3, PP4, PP1_Moderate]	-	No protein expected. Frameshift variant may cause premature truncation and it is predicted to undergo nonsense mediated decay.	-	-	Absent (12566530, 12040521, 30838351). Normal (30838351)	-	AM	c.525del	p.(Phe175LeufsTer20)	Exon 6	Small deletion	Yes	Extracellular	LP***	LP [PVS1_Strong, PM3, PP4, PP1_Moderate]	-	No protein expected. Frameshift variant may cause premature truncation and it is predicted to undergo nonsense mediated decay.	-	-	Absent (12566530, 12040521, 30838351). Normal (30838351)	-	AM	AM-AM
221	SGCG	M	10 years	Yes	25 years	49 years	NP	NP	Expected	Hom	NM_000231.2	c.525del	p.(Phe175LeufsTer20)	Exon 6	Small deletion	Yes	Extracellular	LP***	LP [PVS1_Strong, PM3, PP4, PP1_Moderate]	-	No protein expected. Frameshift variant may cause premature truncation and it is predicted to undergo nonsense mediated decay.	-	-	Absent (12566530, 12040521, 30838351). Normal (30838351)	-	AM	c.525del	p.(Phe175LeufsTer20)	Exon 6	Small deletion	Yes	Extracellular	LP***	LP [PVS1_Strong, PM3, PP4, PP1_Moderate]	-	No protein expected. Frameshift variant may cause premature truncation and it is predicted to undergo nonsense mediated decay.	-	-	Absent (12566530, 12040521, 30838351). Normal (30838351)	-	AM	AM-AM
222	SGCG	F	7 years	Yes	15 years	39 years	NP	NP	Severe	Hom	NM_000231.2	c.525del	p.(Phe175LeufsTer20)	Exon 6	Small deletion	Yes	Extracellular	LP***	LP [PVS1_Strong, PM3, PP4, PP1_Moderate]	-	No protein expected. Frameshift variant may cause premature truncation and it is predicted to undergo nonsense mediated decay.	-	-	Absent (12566530, 12040521, 30838351). Normal (30838351)	-	AM	c.525del	p.(Phe175LeufsTer20)	Exon 6	Small deletion	Yes	Extracellular	LP***	LP [PVS1_Strong, PM3, PP4, PP1_Moderate]	-	No protein expected. Frameshift variant may cause premature truncation and it is predicted to undergo nonsense mediated decay.	-	-	Absent (12566530, 12040521, 30838351). Normal (30838351)	-	AM	AM-AM
223	SGCG	F	8 years	Yes	26 years	44 years	NP	NP	Expected	Hom	NM_000231.2	c.525del	p.(Phe175LeufsTer20)	Exon 6	Small deletion	Yes	Extracellular	LP***	LP [PVS1_Strong, PM3, PP4, PP1_Moderate]	-	No protein expected. Frameshift variant may cause premature truncation and it is predicted to undergo nonsense mediated decay.	-	-	Absent (12566530, 12040521, 30838351). Normal (30838351)	-	AM	c.525del	p.(Phe175LeufsTer20)	Exon 6	Small deletion	Yes	Extracellular	LP***	LP [PVS1_Strong, PM3, PP4, PP1_Moderate]	-	No protein expected. Frameshift variant may cause premature truncation and it is predicted to undergo nonsense mediated decay.	-	-	Absent (12566530, 12040521, 30838351). Normal (30838351)	-	AM	AM-AM
224	SGCG	M	Childhood	Yes	12 years	20 years	NP	NP	Severe	Hom	NM_000231.2	c.525del	p.(Phe175LeufsTer20)	Exon 6	Small deletion	Yes	Extracellular	LP***	LP [PVS1_Strong, PM3, PP4, PP1_Moderate]	-	No protein expected. Frameshift variant may cause premature truncation and it is predicted to undergo nonsense mediated decay.	-	-	Absent (12566530, 12040521, 30838351). Normal (30838351)	-	AM	c.525del	p.(Phe175LeufsTer20)	Exon 6	Small deletion	Yes	Extracellular	LP***	LP [PVS1_Strong, PM3, PP4, PP1_Moderate]	-	No protein expected. Frameshift variant may cause premature truncation and it is predicted to undergo nonsense mediated decay.	-	-	Absent (12566530, 12040521, 30838351). Normal (30838351)	-	AM	AM-AM
225	SGCG	M	2 years	Yes	14 years	40 years	NP	NP	Expected	Hom	NM_000231.2	c.525del	p.(Phe175LeufsTer20)	Exon 6	Small deletion	Yes	Extracellular	LP***	LP [PVS1_Strong, PM3, PP4, PP1_Moderate]	-	No protein expected. Frameshift variant may cause premature truncation and it is predicted to undergo nonsense mediated decay.	-	-	Absent (12566530, 12040521, 30838351). Normal (30838351)	-	AM	c.525del	p.(Phe175LeufsTer20)	Exon 6	Small deletion	Yes	Extracellular	LP***	LP [PVS1_Strong, PM3, PP4, PP1_Moderate]	-	No protein expected. Frameshift variant may cause premature truncation and it is predicted to undergo nonsense mediated decay.	-	-	Absent (12566530, 12040521, 30838351). Normal (30838351)	-	AM	AM-AM
226	SGCG	M	5 years	Yes	10 years	19 years	NP	NP	Severe	Hom	NM_000231.2	c.525del	p.(Phe175LeufsTer20)	Exon 6	Small deletion	Yes	Extracellular	LP***	LP [PVS1_Strong, PM3, PP4, PP1_Moderate]	-	No protein expected. Frameshift variant may cause premature truncation and it is predicted to undergo nonsense mediated decay.	-	-	Absent (12566530, 12040521, 30838351). Normal (30838351)	-	AM	c.525del	p.(Phe175LeufsTer20)	Exon 6	Small deletion	Yes	Extracellular	LP***	LP [PVS1_Strong, PM3, PP4, PP1_Moderate]	-	No protein expected. Frameshift variant may cause premature truncation and it is predicted to undergo nonsense mediated decay.	-	-	Absent (12566530, 12040521, 30838351). Normal (30838351)	-	AM	AM-AM
227	SGCG	F	6 years	No	-	27 years	NP	NP	Mild	Hom	NM_000231.2	c.525del	p.(Phe175LeufsTer20)	Exon 6	Small deletion	Yes	Extracellular	LP***	LP [PVS1_Strong, PM3, PP4, PP1_Moderate]	-	No protein expected. Frameshift variant may cause premature truncation and it is predicted to undergo nonsense mediated decay.	-	-	Absent (12566530, 12040521, 30838351). Normal (30838351)	-	AM	c.525del	p.(Phe175LeufsTer20)	Exon 6	Small deletion	Yes	Extracellular	LP***	LP [PVS1_Strong, PM3, PP4, PP1_Moderate]	-	No protein expected. Frameshift variant may cause premature truncation and it is predicted to undergo nonsense mediated decay.	-	-	Absent (12566530, 12040521, 30838351). Normal (30838351)	-	AM	AM-AM
228	SGCG	F	9 years	Yes	15 years	28 years	NP	NP	Severe	Hom	NM_000231.2	c.525del	p.(Phe175LeufsTer20)	Exon 6	Small deletion	Yes	Extracellular	LP***	LP [PVS1_Strong, PM3, PP4, PP1_Moderate]	-	No protein expected. Frameshift variant may cause premature truncation and it is predicted to undergo nonsense mediated decay.	-	-	Absent (12566530, 12040521, 30838351). Normal (30838351)	-	AM	c.525del	p.(Phe175LeufsTer20)	Exon 6	Small deletion	Yes	Extracellular	LP***	LP [PVS1_Strong, PM3, PP4, PP1_Moderate]	-	No protein expected. Frameshift variant may cause premature truncation and it is predicted to undergo nonsense mediated decay.	-	-	Absent (12566530, 12040521, 30838351). Normal (30838351)	-	AM	AM-AM
229	SGCG	M	10 years	Yes	16 years	26 years	NP	NP	Severe	Hom	NM_000231.2	c.525del	p.(Phe175LeufsTer20)	Exon 6	Small deletion	Yes	Extracellular	LP***	LP [PVS1_Strong, PM3, PP4, PP1_Moderate]	-	No protein expected. Frameshift variant may cause premature truncation and it is predicted to undergo nonsense mediated decay.	-	-	Absent (12566530, 12040521, 30838351). Normal (30838351)	-	AM	c.525del	p.(Phe175LeufsTer20)	Exon 6	Small deletion	Yes	Extracellular	LP***	LP [PVS1_Strong, PM3, PP4, PP1_Moderate]	-	No protein expected. Frameshift variant may cause premature truncation and it is predicted to undergo nonsense mediated decay.	-	-	Absent (12566530, 12040521, 30838351). Normal (30838351)	-	AM	AM-AM
230	SGCG	F	6 years	Yes	13 years	23 years	NP	NP	Severe	Hom	NM_000231.2	c.525del	p.(Phe175LeufsTer20)	Exon 6	Small deletion	Yes	Extracellular	LP***	LP [PVS1_Strong, PM3, PP4, PP1_Moderate]	-	No protein expected. Frameshift variant may cause premature truncation and it is predicted to undergo nonsense mediated decay.	-	-	Absent (12566530, 12040521, 30838351). Normal (30838351)	-	AM	c.525del	p.(Phe175LeufsTer20)	Exon 6	Small deletion	Yes	Extracellular	LP***	LP [PVS1_Strong, PM3, PP4, PP1_Moderate]	-	No protein expected. Frameshift variant may cause premature truncation and it is predicted to undergo nonsense mediated decay.	-	-	Absent (12566530, 12040521, 30838351). Normal (30838351)	-	AM	AM-AM
231	SGCG	F	10 years	Yes	17 years	36 years	NP	NP	Severe	Hom	NM_000231.2	c.525del	p.(Phe175LeufsTer20)	Exon 6	Small deletion	Yes	Extracellular	LP***	LP [PVS1_Strong, PM3, PP4, PP1_Moderate]	-	No protein expected. Frameshift variant may cause premature truncation and it is predicted to undergo nonsense mediated decay.	-	-	Absent (12566530, 12040521, 30838351). Normal (30838351)	-	AM	c.525del	p.(Phe175LeufsTer20)	Exon 6	Small deletion	Yes	Extracellular	LP***	LP [PVS1_Strong, PM3, PP4, PP1_Moderate]	-	No protein expected. Frameshift variant may cause premature truncation and it is predicted to undergo nonsense mediated decay.	-	-	Absent (12566530, 12040521, 30838351). Normal (30838351)	-	AM	AM-AM
232	SGCG	F	10 years	Yes	25 years	34 years	NP	NP	Expected	Hom	NM_000231.2	c.525del	p.(Phe175LeufsTer20)	Exon 6	Small deletion	Yes	Extracellular	LP***	LP [PVS1_Strong, PM3, PP4, PP1_Moderate]	-	No protein expected. Frameshift variant may cause premature truncation and it is predicted to undergo nonsense mediated decay.	-	-	Absent (12566530, 12040521, 30838351). Normal (30838351)	-	AM	c.525del	p.(Phe175LeufsTer20)	Exon 6	Small deletion	Yes	Extracellular	LP***	LP [PVS1_Strong, PM3, PP4, PP1_Moderate]	-	No protein expected. Frameshift variant may cause premature truncation and it is predicted to undergo nonsense mediated decay.	-	-	Absent (12566530, 12040521, 30838351). Normal (30838351)	-	AM	AM-AM
233	SGCG	M	7 years	Yes	15 years	20 years	NP	NP	Severe	Hom	NM_000231.2	c.525del	p.(Phe175LeufsTer20)	Exon 6	Small deletion	Yes	Extracellular	LP***	LP [PVS1_Strong, PM3, PP4, PP1_Moderate]	-	No protein expected. Frameshift variant may cause premature truncation and it is predicted to undergo nonsense mediated decay.	-	-	Absent (12566530, 12040521, 30838351). Normal (30838351)	-	AM	c.525del	p.(Phe175LeufsTer20)	Exon 6	Small deletion	Yes	Extracellular	LP***	LP [PVS1_Strong, PM3, PP4, PP1_Moderate]	-	No protein expected. Frameshift variant may cause premature truncation and it is predicted to undergo nonsense mediated decay.	-	-	Absent (12566530, 12040521, 30838351). Normal (30838351)	-	AM	AM-AM
234	SGCG	F	13 years	Yes	25 years	51 years	NP	NP	Expected	Hom	NM_000231.2	c.525del	p.(Phe175LeufsTer20)	Exon 6	Small deletion	Yes	Extracellular	LP***	LP [PVS1_Strong, PM3, PP4, PP1_Moderate]	-	No protein expected. Frameshift variant may cause premature truncation and it is predicted to undergo nonsense mediated decay.	-	-	Absent (12566530, 12040521, 30838351). Normal (30838351)	-	AM	c.525del	p.(Phe175LeufsTer20)	Exon 6	Small deletion	Yes	Extracellular	LP***	LP [PVS1_Strong, PM3, PP4, PP1_Moderate]	-	No protein expected. Frameshift variant may cause premature truncation and it is predicted to undergo nonsense mediated decay.	-	-	Absent (12566530, 12040521, 30838351). Normal (30838351)	-	AM	AM-AM
235	SGCG	F	Unk.	Yes	8 years	36 years	NP	NP	Severe	Hom	NM_000231.2	c.525del	p.(Phe175LeufsTer20)	Exon 6	Small deletion	Yes	Extracellular	LP***	LP [PVS1_Strong, PM3, PP4, PP1_Moderate]	-	No protein expected. Frameshift variant may cause premature truncation and it is predicted to undergo nonsense mediated decay.	-	-	Absent (12566530, 12040521, 30838351). Normal (30838351)	-	AM	c.525del	p.(Phe175LeufsTer20)	Exon 6	Small deletion	Yes	Extracellular	LP***	LP [PVS1_Strong, PM3, PP4, PP1_Moderate]	-	No protein expected. Frameshift variant may cause premature truncation and it is predicted to undergo nonsense mediated decay.	-	-	Absent (12566530, 12040521, 30838351). Normal (30838351)	-	AM	AM-AM
236	SGCG	M	Unk.	Yes	13 years	23 years	NP	NP	Expected	Hom	NM_000231.2	c.525del	p.(Phe175LeufsTer20)	Exon 6	Small deletion	Yes	Extracellular	LP***	LP [PVS1_Strong, PM3, PP4, PP1_Moderate]	-	No protein expected. Frameshift variant may cause premature truncation and it is predicted to undergo nonsense mediated decay.	-	-	Absent (12566530, 12040521, 30838351). Normal (30838351)	-	AM	c.525del	p.(Phe175LeufsTer20)	Exon 6	Small deletion	Yes	Extracellular	LP***	LP [PVS1_Strong, PM3, PP4, PP1_Moderate]	-	No protein expected. Frameshift variant may cause premature truncation and it is predicted to undergo nonsense mediated decay.	-	-	Absent (12566530, 12040521, 30838351). Normal (30838351)	-	AM	AM-AM
237	SGCG	M	8 years	Yes	15 years	29 years	NP	NP	Severe	Hom	NM_000231.2	c.525del	p.(Phe175LeufsTer20)	Exon 6	Small deletion	Yes	Extracellular	LP***	LP [PVS1_Strong, PM3, PP4, PP1_Moderate]	-	No protein expected. Frameshift variant may cause premature truncation and it is predicted to undergo nonsense mediated decay.	-	-	Absent (12566530, 12040521, 30838351). Normal (30838351)	-	AM	c.525del	p.(Phe175LeufsTer20)	Exon 6	Small deletion	Yes	Extracellular	LP***	LP [PVS1_Strong, PM3, PP4, PP1_Moderate]	-	No protein expected. Frameshift variant may cause premature truncation and it is predicted to undergo nonsense mediated decay.	-	-	Absent (12566530, 12040521, 30838351). Normal (30838351)	-	AM	AM-AM
238	SGCG	M	4 years	Yes	13 years	33 years	NP	NP	Severe	Hom	NM_000231.2	c.525del	p.(Phe175LeufsTer20)	Exon 6	Small deletion	Yes	Extracellular	LP***	LP [PVS1_Strong, PM3, PP4, PP1_Moderate]	-	No protein expected. Frameshift variant may cause premature truncation and it is predicted to undergo nonsense mediated decay.	-	-	Absent (12566530, 12040521, 30838351). Normal (30838351)	-	AM	c.525del	p.(Phe175LeufsTer20)	Exon 6	Small deletion	Yes	Extracellular	LP***	LP [PVS1_Strong, PM3, PP4, PP1_Moderate]	-	No protein expected. Frameshift variant may cause premature truncation and it is predicted to undergo nonsense mediated decay.	-	-	Absent (12566530, 12040521, 30838351). Normal (30838351)	-	AM	AM-AM
239	SGCG	M	4 years	Yes	12 years	26 years	NP	Absent	Severe	Hom	NM_000231.2	c.525del	p.(Phe175LeufsTer20)	Exon 6	Small deletion	Yes	Extracellular	LP***	LP [PVS1_Strong, PM3, PP4, PP1_Moderate]	-	No protein expected. Frameshift variant may cause premature truncation and it is predicted to undergo nonsense mediated decay.	-	-	Absent (12566530, 12040521, 30838351). Normal (30838351)	-	AM	c.525del	p.(Phe175LeufsTer20)	Exon 6	Small deletion	Yes	Extracellular	LP***	LP [PVS1_Strong, PM3, PP4, PP1_Moderate]	-	No protein expected. Frameshift variant may cause premature truncation and it is predicted to undergo nonsense mediated decay.	-	-	Absent (12566530, 12040521, 30838351). Normal (30838351)	-	AM	AM-AM
240	SGCG	F	10 years	Yes	12 years	20 years	NP	Absent	Severe	Hom	NM_000231.2	c.525del	p.(Phe175LeufsTer20)	Exon 6	Small deletion	Yes	Extracellular	LP***	LP [PVS1_Strong, PM3, PP4, PP1_Moderate]	-	No protein expected. Frameshift variant may cause premature truncation and it is predicted to undergo nonsense mediated decay.	-	-	Absent (12566530, 12040521, 30838351). Normal (30838351)	-	AM	c.525del	p.(Phe175LeufsTer20)	Exon 6	Small deletion	Yes	Extracellular	LP***	LP [PVS1_Strong, PM3, PP4, PP1_Moderate]	-	No protein expected. Frameshift variant may cause premature truncation and it is predicted to undergo nonsense mediated decay.	-	-	Absent (12566530, 12040521, 30838351). Normal (30838351)	-	AM	AM-AM
241	SGCG	M	1 year	Yes	10 years	19 years	NP	Absent	Severe	Hom	NM_000231.2	c.525del	p.(Phe175LeufsTer20)	Exon 6	Small deletion	Yes	Extracellular	LP***	LP [PVS1_Strong, PM3, PP4, PP1_Moderate]	-	No protein expected. Frameshift variant may cause premature truncation and it is predicted to undergo nonsense mediated decay.	-	-	Absent (12566530, 12040521, 30838351). Normal (30838351)	-	AM	c.525del	p.(Phe175LeufsTer20)	Exon 6	Small deletion	Yes	Extracellular	LP***	LP [PVS1_Strong, PM3, PP4, PP1_Moderate]	-	No protein expected. Frameshift variant may cause premature truncation and it is predicted to undergo nonsense mediated decay.	-	-	Absent (12566530, 12040521, 30838351). Normal (30838351)	-	AM	AM-AM
242	SGCG	M	10 years	Yes	12 years	14 years	NP	Absent	Severe	Hom	NM_000231.2	c.525del	p.(Phe175LeufsTer20)	Exon 6	Small deletion	Yes	Extracellular	LP***	LP [PVS1_Strong, PM3, PP4, PP1_Moderate]	-	No protein expected. Frameshift variant may cause premature truncation and it is predicted to undergo nonsense mediated decay.	-	-	Absent (12566530, 12040521, 30838351). Normal (30838351)	-	AM	c.525del	p.(Phe175LeufsTer20)	Exon 6	Small deletion	Yes	Extracellular	LP***	LP [PVS1_Strong, PM3, PP4, PP1_Moderate]	-	No protein expected. Frameshift variant may cause premature truncation and it is predicted to undergo nonsense mediated decay.	-	-	Absent (12566530, 12040521, 30838351). Normal (30838351)	-	AM	AM-AM
243	SGCG	F	6 years	Yes	16 years	17 years	NP	Absent	Severe	Hom	NM_000231.2	c.525del	p.(Phe175LeufsTer20)	Exon 6	Small deletion	Yes	Extracellular	LP***	LP [PVS1_Strong, PM3, PP4, PP1_Moderate]	-	No protein expected. Frameshift variant may cause premature truncation and it is predicted to undergo nonsense mediated decay.	-	-	Absent (12566530, 12040521, 30838351). Normal (30838351)	-	AM	c.525del	p.(Phe175LeufsTer20)	Exon 6	Small deletion	Yes	Extracellular	LP***	LP [PVS1_Strong, PM3, PP4, PP1_Moderate]	-	No protein expected. Frameshift variant may cause premature truncation and it is predicted to undergo nonsense mediated decay.	-	-	Absent (12566530, 12040521, 30838351). Normal (30838351)	-	AM	AM-AM
244	SGCG	M	3 years	Yes	10 years	11 years	NP	Absent	Severe	Hom	NM_000231.2	c.525del	p.(Phe175LeufsTer20)	Exon 6	Small deletion	Yes	Extracellular	LP***	LP [PVS1_Strong, PM3, PP4, PP1_Moderate]	-	No protein expected. Frameshift variant may cause premature truncation and it is predicted to undergo nonsense mediated decay.	-	-	Absent (12566530, 12040521, 30838351). Normal (30838351)	-	AM	c.525del	p.(Phe175LeufsTer20)	Exon 6	Small deletion	Yes	Extracellular	LP***	LP [PVS1_Strong, PM3, PP4, PP1_Moderate]	-	No protein expected. Frameshift variant may cause premature truncation and it is predicted to undergo nonsense mediated decay.	-	-	Absent (12566530, 12040521, 30838351). Normal (30838351)	-	AM	AM-AM
245	SGCG	F	3 years	Yes	18 years	24 years	NP	Absent	Expected	Hom	NM_000231.2	c.525del	p.(Phe175LeufsTer20)	Exon 6	Small deletion	Yes	Extracellular	LP***	LP [PVS1_Strong, PM3, PP4, PP1_Moderate]	-	No protein expected. Frameshift variant may cause premature truncation and it is predicted to undergo nonsense mediated decay.	-	-	Absent (12566530, 12040521, 30838351). Normal (30838351)	-	AM	c.525del	p.(Phe175LeufsTer20)	Exon 6	Small deletion	Yes	Extracellular	LP***	LP [PVS1_Strong, PM3, PP4, PP1_Moderate]	-	No protein expected. Frameshift variant may cause premature truncation and it is predicted to undergo nonsense mediated decay.	-	-	Absent (12566530, 12040521, 30838351). Normal (30838351)	-	AM	AM-AM
246	SGCG	F	5 years	Yes	10 years	13 years	NP	Absent	Severe	Hom	NM_000231.2	c.525del	p.(Phe175LeufsTer20)	Exon 6	Small deletion	Yes	Extracellular	LP***	LP [PVS1_Strong, PM3, PP4, PP1_Moderate]	-	No protein expected. Frameshift variant may cause premature truncation and it is predicted to undergo nonsense mediated decay.	-	-	Absent (12566530, 12040521, 30838351). Normal (30838351)	-	AM	c.525del	p.(Phe175LeufsTer20)	Exon 6	Small deletion	Yes	Extracellular	LP***	LP [PVS1_Strong, PM3, PP4, PP1_Moderate]	-	No protein expected. Frameshift variant may cause premature truncation and it is predicted to undergo nonsense mediated decay.	-	-	Absent (12566530, 12040521, 30838351). Normal (30838351)	-	AM	AM-AM
247	SGCG	M	4 years	Yes	16 years	34 years	NP	Absent	Expected	Hom	NM_000231.2	c.525del	p.(Phe175LeufsTer20)	Exon 6	Small deletion	Yes	Extracellular	LP***	LP [PVS1_Strong, PM3, PP4, PP1_Moderate]	-	No protein expected. Frameshift variant may cause premature truncation and it is predicted to undergo nonsense mediated decay.	-	-	Absent (12566530, 12040521, 30838351). Normal (30838351)	-	AM	c.525del	p.(Phe175LeufsTer20)	Exon 6	Small deletion	Yes	Extracellular	LP***	LP [PVS1_Strong, PM3, PP4, PP1_Moderate]	-	No protein expected. Frameshift variant may cause premature truncation and it is predicted to undergo nonsense mediated decay.	-	-	Absent (12566530, 12040521, 30838351). Normal (30838351)	-	AM	AM-AM
248	SGCG	M	4 years	Yes	15 years	19 years	NP	Absent	Expected	Hom	NM_000231.2	c.525del	p.(Phe175LeufsTer20)	Exon 6	Small deletion	Yes	Extracellular	LP***	LP [PVS1_Strong, PM3, PP4, PP1_Moderate]	-	No protein expected. Frameshift variant may cause premature truncation and it is predicted to undergo nonsense mediated decay.	-	-	Absent (12566530, 12040521, 30838351). Normal (30838351)	-	AM	c.525del	p.(Phe175LeufsTer20)	Exon 6	Small deletion	Yes	Extracellular	LP***	LP [PVS1_Strong, PM3, PP4, PP1_Moderate]	-	No protein expected. Frameshift variant may cause premature truncation and it is predicted to undergo nonsense mediated decay.	-	-	Absent (12566530, 12040521, 30838351). Normal (30838351)	-	AM	AM-AM
249	SGCG	M	6 years	Yes	11 years	22 years	NP	Absent	Severe	Hom	NM_000231.2	c.525del	p.(Phe175LeufsTer20)	Exon 6	Small deletion	Yes	Extracellular	LP***	LP [PVS1_Strong, PM3, PP4, PP1_Moderate]	-	No protein expected. Frameshift variant may cause premature truncation and it is predicted to undergo nonsense mediated decay.	-	-	Absent (12566530, 12040521, 30838351). Normal (30838351)	-	AM	c.525del	p.(Phe175LeufsTer20)	Exon 6	Small deletion	Yes	Extracellular	LP***	LP [PVS1_Strong, PM3, PP4, PP1_Moderate]	-	No protein expected. Frameshift variant may cause premature truncation and it is predicted to undergo nonsense mediated decay.	-	-	Absent (12566530, 12040521, 30838351). Normal (30838351)	-	AM	AM-AM
250	SGCG	M	7 years	Yes	11 years	32 years	NP	Absent	Severe	Hom	NM_000231.2	c.525del	p.(Phe175LeufsTer20)	Exon 6	Small deletion	Yes	Extracellular	LP***	LP [PVS1_Strong, PM3, PP4, PP1_Moderate]	-	No protein expected. Frameshift variant may cause premature truncation and it is predicted to undergo nonsense mediated decay.	-	-	Absent (12566530, 12040521, 30838351). Normal (30838351)	-	AM	c.525del	p.(Phe175LeufsTer20)	Exon 6	Small deletion	Yes	Extracellular	LP***	LP [PVS1_Strong, PM3, PP4, PP1_Moderate]	-	No protein expected. Frameshift variant may cause premature truncation and it is predicted to undergo nonsense mediated decay.	-	-	Absent (12566530, 12040521, 30838351). Normal (30838351)	-	AM	AM-AM
251	SGCG	F	3 years	Yes	15 years	28 years	NP	Absent	Expected	Hom	NM_000231.2	c.525del	p.(Phe175LeufsTer20)	Exon 6	Small deletion	Yes	Extracellular	LP***	LP [PVS1_Strong, PM3, PP4, PP1_Moderate]	-	No protein expected. Frameshift variant may cause premature truncation and it is predicted to undergo nonsense mediated decay.	-	-	Absent (12566530, 12040521, 30838351). Normal (30838351)	-	AM	c.525del	p.(Phe175LeufsTer20)	Exon 6	Small deletion	Yes	Extracellular	LP***	LP [PVS1_Strong, PM3, PP4, PP1_Moderate]	-	No protein expected. Frameshift variant may cause premature truncation and it is predicted to undergo nonsense mediated decay.	-	-	Absent (12566530, 12040521, 30838351). Normal (30838351)	-	AM	AM-AM
252	SGCG	F	5 years	Yes	25 years	27 years	NP	Absent	Mild	Hom	NM_000231.2	c.525del	p.(Phe175LeufsTer20)	Exon 6	Small deletion	Yes	Extracellular	LP***	LP [PVS1_Strong, PM3, PP4, PP1_Moderate]	-	No protein expected. Frameshift variant may cause premature truncation and it is predicted to undergo nonsense mediated decay.	-	-	Absent (12566530, 12040521, 30838351). Normal (30838351)	-	AM	c.525del	p.(Phe175LeufsTer20)	Exon 6	Small deletion	Yes	Extracellular	LP***	LP [PVS1_Strong, PM3, PP4, PP1_Moderate]	-	No protein expected. Frameshift variant may cause premature truncation and it is predicted to undergo nonsense mediated decay.	-	-	Absent (12566530, 12040521, 30838351). Normal (30838351)	-	AM	AM-AM
253	SGCG	M	4 years	Yes	11 years	Unk.	NP	Absent	Severe	Hom	NM_000231.2	c.525del	p.(Phe175LeufsTer20)	Exon 6	Small deletion	Yes	Extracellular	LP***	LP [PVS1_Strong, PM3, PP4, PP1_Moderate]	-	No protein expected. Frameshift variant may cause premature truncation and it is predicted to undergo nonsense mediated decay.	-	-	Absent (12566530, 12040521, 30838351). Normal (30838351)	-	AM	c.525del	p.(Phe175LeufsTer20)	Exon 6	Small deletion	Yes	Extracellular	LP***	LP [PVS1_Strong, PM3, PP4, PP1_Moderate]	-	No protein expected. Frameshift variant may cause premature truncation and it is predicted to undergo nonsense mediated decay.	-	-	Absent (12566530, 12040521, 30838351). Normal (30838351)	-	AM	AM-AM
254	SGCG	F	12 years	Yes	16 years	Unk.	NP	Absent	Severe	Hom	NM_000231.2	c.525del	p.(Phe175LeufsTer20)	Exon 6	Small deletion	Yes	Extracellular	LP***	LP [PVS1_Strong, PM3, PP4, PP1_Moderate]	-	No protein expected. Frameshift variant may cause premature truncation and it is predicted to undergo nonsense mediated decay.	-	-	Absent (12566530, 12040521, 30838351). Normal (30838351)	-	AM	c.525del	p.(Phe175LeufsTer20)	Exon 6	Small deletion	Yes	Extracellular	LP***	LP [PVS1_Strong, PM3, PP4, PP1_Moderate]	-	No protein expected. Frameshift variant may cause premature truncation and it is predicted to undergo nonsense mediated decay.	-	-	Absent (12566530, 12040521, 30838351). Normal (30838351)	-	AM	AM-AM
255	SGCG	F	8 years	Yes	10 years	Unk.	NP	Absent	Severe	Hom	NM_000231.2	c.525del	p.(Phe175LeufsTer20)	Exon 6	Small deletion	Yes	Extracellular	LP***	LP [PVS1_Strong, PM3, PP4, PP1_Moderate]	-	No protein expected. Frameshift variant may cause premature truncation and it is predicted to undergo nonsense mediated decay.	-	-	Absent (12566530, 12040521, 30838351). Normal (30838351)	-	AM	c.525del	p.(Phe175LeufsTer20)	Exon 6	Small deletion	Yes	Extracellular	LP***	LP [PVS1_Strong, PM3, PP4, PP1_Moderate]	-	No protein expected. Frameshift variant may cause premature truncation and it is predicted to undergo nonsense mediated decay.	-	-	Absent (12566530, 12040521, 30838351). Normal (30838351)	-	AM	AM-AM
256	SGCG	M	5 years	Yes	13 years	Unk.	NP	Absent	Severe	Hom	NM_000231.2	c.525del	p.(Phe175LeufsTer20)	Exon 6	Small deletion	Yes	Extracellular	LP***	LP [PVS1_Strong, PM3, PP4, PP1_Moderate]	-	No protein expected. Frameshift variant may cause premature truncation and it is predicted to undergo nonsense mediated decay.	-	-	Absent (12566530, 12040521, 30838351). Normal (30838351)	-	AM	c.525del	p.(Phe175LeufsTer20)	Exon 6	Small deletion	Yes	Extracellular	LP***	LP [PVS1_Strong, PM3, PP4, PP1_Moderate]	-	No protein expected. Frameshift variant may cause premature truncation and it is predicted to undergo nonsense mediated decay.	-	-	Absent (12566530, 12040521, 30838351). Normal (30838351)	-	AM	AM-AM
257	SGCG	M	8 years	Yes	13 years	Unk.	NP	Absent	Severe	Hom	NM_000231.2	c.525del	p.(Phe175LeufsTer20)	Exon 6	Small deletion	Yes	Extracellular	LP***	LP [PVS1_Strong, PM3, PP4, PP1_Moderate]	-	No protein expected. Frameshift variant may cause premature truncation and it is predicted to undergo nonsense mediated decay.	-	-	Absent (12566530, 12040521, 30838351). Normal (30838351)	-	AM	c.525del	p.(Phe175LeufsTer20)	Exon 6	Small deletion	Yes	Extracellular	LP***	LP [PVS1_Strong, PM3, PP4, PP1_Moderate]	-	No protein expected. Frameshift variant may cause premature truncation and it is predicted to undergo nonsense mediated decay.	-	-	Absent (12566530, 12040521, 30838351). Normal (30838351)	-	AM	AM-AM
258	SGCG	M	10 years	Yes	15 years	Unk.	NP	Absent	Severe	Hom	NM_000231.2	c.525del	p.(Phe175LeufsTer20)	Exon 6	Small deletion	Yes	Extracellular	LP***	LP [PVS1_Strong, PM3, PP4, PP1_Moderate]	-	No protein expected. Frameshift variant may cause premature truncation and it is predicted to undergo nonsense mediated decay.	-	-	Absent (12566530, 12040521, 30838351). Normal (30838351)	-	AM	c.525del	p.(Phe175LeufsTer20)	Exon 6	Small deletion	Yes	Extracellular	LP***	LP [PVS1_Strong, PM3, PP4, PP1_Moderate]	-	No protein expected. Frameshift variant may cause premature truncation and it is predicted to undergo nonsense mediated decay.	-	-	Absent (12566530, 12040521, 30838351). Normal (30838351)	-	AM	AM-AM
259	SGCG	M	7 years	Yes	11 years	Unk.	NP	Absent	Severe	Hom	NM_000231.2	c.525del	p.(Phe175LeufsTer20)	Exon 6	Small deletion	Yes	Extracellular	LP***	LP [PVS1_Strong, PM3, PP4, PP1_Moderate]	-	No protein expected. Frameshift variant may cause premature truncation and it is predicted to undergo nonsense mediated decay.	-	-	Absent (12566530, 12040521, 30838351). Normal (30838351)	-	AM	c.525del	p.(Phe175LeufsTer20)	Exon 6	Small deletion	Yes	Extracellular	LP***	LP [PVS1_Strong, PM3, PP4, PP1_Moderate]	-	No protein expected. Frameshift variant may cause premature truncation and it is predicted to undergo nonsense mediated decay.	-	-	Absent (12566530, 12040521, 30838351). Normal (30838351)	-	AM	AM-AM
260	SGCG	F	8 years	Yes	12 years	Unk.	NP	Absent	Severe	Hom	NM_000231.2	c.525del	p.(Phe175LeufsTer20)	Exon 6	Small deletion	Yes	Extracellular	LP***	LP [PVS1_Strong, PM3, PP4, PP1_Moderate]	-	No protein expected. Frameshift variant may cause premature truncation and it is predicted to undergo nonsense mediated decay.	-	-	Absent (12566530, 12040521, 30838351). Normal (30838351)	-	AM	c.525del	p.(Phe175LeufsTer20)	Exon 6	Small deletion	Yes	Extracellular	LP***	LP [PVS1_Strong, PM3, PP4, PP1_Moderate]	-	No protein expected. Frameshift variant may cause premature truncation and it is predicted to undergo nonsense mediated decay.	-	-	Absent (12566530, 12040521, 30838351). Normal (30838351)	-	AM	AM-AM
261	SGCG	F	8 years	Yes	14 years	Unk.	NP	Absent	Severe	Hom	NM_000231.2	c.525del	p.(Phe175LeufsTer20)	Exon 6	Small deletion	Yes	Extracellular	LP***	LP [PVS1_Strong, PM3, PP4, PP1_Moderate]	-	No protein expected. Frameshift variant may cause premature truncation and it is predicted to undergo nonsense mediated decay.	-	-	Absent (12566530, 12040521, 30838351). Normal (30838351)	-	AM	c.525del	p.(Phe175LeufsTer20)	Exon 6	Small deletion	Yes	Extracellular	LP***	LP [PVS1_Strong, PM3, PP4, PP1_Moderate]	-	No protein expected. Frameshift variant may cause premature truncation and it is predicted to undergo nonsense mediated decay.	-	-	Absent (12566530, 12040521, 30838351). Normal (30838351)	-	AM	AM-AM
262	SGCG	F	7 years	Yes	13 years	Unk.	NP	Absent	Severe	Hom	NM_000231.2	c.525del	p.(Phe175LeufsTer20)	Exon 6	Small deletion	Yes	Extracellular	LP***	LP [PVS1_Strong, PM3, PP4, PP1_Moderate]	-	No protein expected. Frameshift variant may cause premature truncation and it is predicted to undergo nonsense mediated decay.	-	-	Absent (12566530, 12040521, 30838351). Normal (30838351)	-	AM	c.525del	p.(Phe175LeufsTer20)	Exon 6	Small deletion	Yes	Extracellular	LP***	LP [PVS1_Strong, PM3, PP4, PP1_Moderate]	-	No protein expected. Frameshift variant may cause premature truncation and it is predicted to undergo nonsense mediated decay.	-	-	Absent (12566530, 12040521, 30838351). Normal (30838351)	-	AM	AM-AM
263	SGCG	M	6 years	Yes	15 years	56 years	NP	Absent	Severe	Hom	NM_000231.2	c.525del	p.(Phe175LeufsTer20)	Exon 6	Small deletion	Yes	Extracellular	LP***	LP [PVS1_Strong, PM3, PP4, PP1_Moderate]	-	No protein expected. Frameshift variant may cause premature truncation and it is predicted to undergo nonsense mediated decay.	-	-	Absent (12566530, 12040521, 30838351). Normal (30838351)	-	AM	c.525del	p.(Phe175LeufsTer20)	Exon 6	Small deletion	Yes	Extracellular	LP***	LP [PVS1_Strong, PM3, PP4, PP1_Moderate]	-	No protein expected. Frameshift variant may cause premature truncation and it is predicted to undergo nonsense mediated decay.	-	-	Absent (12566530, 12040521, 30838351). Normal (30838351)	-	AM	AM-AM
264	SGCG	M	6 years	Yes	12 years	34 years	NP	Absent	Severe	Hom	NM_000231.2	c.525del	p.(Phe175LeufsTer20)	Exon 6	Small deletion	Yes	Extracellular	LP***	LP [PVS1_Strong, PM3, PP4, PP1_Moderate]	-	No protein expected. Frameshift variant may cause premature truncation and it is predicted to undergo nonsense mediated decay.	-	-	Absent (12566530, 12040521, 30838351). Normal (30838351)	-	AM	c.525del	p.(Phe175LeufsTer20)	Exon 6	Small deletion	Yes	Extracellular	LP***	LP [PVS1_Strong, PM3, PP4, PP1_Moderate]	-	No protein expected. Frameshift variant may cause premature truncation and it is predicted to undergo nonsense mediated decay.	-	-	Absent (12566530, 12040521, 30838351). Normal (30838351)	-	AM	AM-AM
265	SGCG	F	6 years	Yes	18 years	Unk.	NP	Absent	Expected	Hom	NM_000231.2	c.525del	p.(Phe175LeufsTer20)	Exon 6	Small deletion	Yes	Extracellular	LP***	LP [PVS1_Strong, PM3, PP4, PP1_Moderate]	-	No protein expected. Frameshift variant may cause premature truncation and it is predicted to undergo nonsense mediated decay.	-	-	Absent (12566530, 12040521, 30838351). Normal (30838351)	-	AM	c.525del	p.(Phe175LeufsTer20)	Exon 6	Small deletion	Yes	Extracellular	LP***	LP [PVS1_Strong, PM3, PP4, PP1_Moderate]	-	No protein expected. Frameshift variant may cause premature truncation and it is predicted to undergo nonsense mediated decay.	-	-	Absent (12566530, 12040521, 30838351). Normal (30838351)	-	AM	AM-AM
266	SGCG	F	8 years	Yes	20 years	Unk.	NP	Absent	Expected	Hom	NM_000231.2	c.525del	p.(Phe175LeufsTer20)	Exon 6	Small deletion	Yes	Extracellular	LP***	LP [PVS1_Strong, PM3, PP4, PP1_Moderate]	-	No protein expected. Frameshift variant may cause premature truncation and it is predicted to undergo nonsense mediated decay.	-	-	Absent (12566530, 12040521, 30838351). Normal (30838351)	-	AM	c.525del	p.(Phe175LeufsTer20)	Exon 6	Small deletion	Yes	Extracellular	LP***	LP [PVS1_Strong, PM3, PP4, PP1_Moderate]	-	No protein expected. Frameshift variant may cause premature truncation and it is predicted to undergo nonsense mediated decay.	-	-	Absent (12566530, 12040521, 30838351). Normal (30838351)	-	AM	AM-AM
267	SGCG	F	5 years	Yes	11 years	34 years	NP	Absent	Severe	Hom	NM_000231.2	c.525del	p.(Phe175LeufsTer20)	Exon 6	Small deletion	Yes	Extracellular	LP***	LP [PVS1_Strong, PM3, PP4, PP1_Moderate]	-	No protein expected. Frameshift variant may cause premature truncation and it is predicted to undergo nonsense mediated decay.	-	-	Absent (12566530, 12040521, 30838351). Normal (30838351)	-	AM	c.525del	p.(Phe175LeufsTer20)	Exon 6	Small deletion	Yes	Extracellular	LP***	LP [PVS1_Strong, PM3, PP4, PP1_Moderate]	-	No protein expected. Frameshift variant may cause premature truncation and it is predicted to undergo nonsense mediated decay.	-	-	Absent (12566530, 12040521, 30838351). Normal (30838351)	-	AM	AM-AM
268	SGCG	F	7 years	Yes	12 years	21 years	NP	Absent	Severe	Hom	NM_000231.2	c.525del	p.(Phe175LeufsTer20)	Exon 6	Small deletion	Yes	Extracellular	LP***	LP [PVS1_Strong, PM3, PP4, PP1_Moderate]	-	No protein expected. Frameshift variant may cause premature truncation and it is predicted to undergo nonsense mediated decay.	-	-	Absent (12566530, 12040521, 30838351). Normal (30838351)	-	AM	c.525del	p.(Phe175LeufsTer20)	Exon 6	Small deletion	Yes	Extracellular	LP***	LP [PVS1_Strong, PM3, PP4, PP1_Moderate]	-	No protein expected. Frameshift variant may cause premature truncation and it is predicted to undergo nonsense mediated decay.	-	-	Absent (12566530, 12040521, 30838351). Normal (30838351)	-	AM	AM-AM
269	SGCG	M	7 years	Yes	15 years	19 years	NP	Absent	Severe	Hom	NM_000231.2	c.525del	p.(Phe175LeufsTer20)	Exon 6	Small deletion	Yes	Extracellular	LP***	LP [PVS1_Strong, PM3, PP4, PP1_Moderate]	-	No protein expected. Frameshift variant may cause premature truncation and it is predicted to undergo nonsense mediated decay.	-	-	Absent (12566530, 12040521, 30838351). Normal (30838351)	-	AM	c.525del	p.(Phe175LeufsTer20)	Exon 6	Small deletion	Yes	Extracellular	LP***	LP [PVS1_Strong, PM3, PP4, PP1_Moderate]	-	No protein expected. Frameshift variant may cause premature truncation and it is predicted to undergo nonsense mediated decay.	-	-	Absent (12566530, 12040521, 30838351). Normal (30838351)	-	AM	AM-AM
270	SGCG	F	6 years	Yes	21 years	23 years	NP	Absent	Expected	Hom	NM_000231.2	c.525del	p.(Phe175LeufsTer20)	Exon 6	Small deletion	Yes	Extracellular	LP***	LP [PVS1_Strong, PM3, PP4, PP1_Moderate]	-	No protein expected. Frameshift variant may cause premature truncation and it is predicted to undergo nonsense mediated decay.	-	-	Absent (12566530, 12040521, 30838351). Normal (30838351)	-	AM	c.525del	p.(Phe175LeufsTer20)	Exon 6	Small deletion	Yes	Extracellular	LP***	LP [PVS1_Strong, PM3, PP4, PP1_Moderate]	-	No protein expected. Frameshift variant may cause premature truncation and it is predicted to undergo nonsense mediated decay.	-	-	Absent (12566530, 12040521, 30838351). Normal (30838351)	-	AM	AM-AM
271	SGCG	F	9 years	Yes	17 years	29 years	NP	Absent	Severe	Hom	NM_000231.2	c.525del	p.(Phe175LeufsTer20)	Exon 6	Small deletion	Yes	Extracellular	LP***	LP [PVS1_Strong, PM3, PP4, PP1_Moderate]	-	No protein expected. Frameshift variant may cause premature truncation and it is predicted to undergo nonsense mediated decay.	-	-	Absent (12566530, 12040521, 30838351). Normal (30838351)	-	AM	c.525del	p.(Phe175LeufsTer20)	Exon 6	Small deletion	Yes	Extracellular	LP***	LP [PVS1_Strong, PM3, PP4, PP1_Moderate]	-	No protein expected. Frameshift variant may cause premature truncation and it is predicted to undergo nonsense mediated decay.	-	-	Absent (12566530, 12040521, 30838351). Normal (30838351)	-	AM	AM-AM
272	SGCG	M	7 years	Yes	18 years	20 years	NP	Absent	Expected	Hom	NM_000231.2	c.525del	p.(Phe175LeufsTer20)	Exon 6	Small deletion	Yes	Extracellular	LP***	LP [PVS1_Strong, PM3, PP4, PP1_Moderate]	-	No protein expected. Frameshift variant may cause premature truncation and it is predicted to undergo nonsense mediated decay.	-	-	Absent (12566530, 12040521, 30838351). Normal (30838351)	-	AM	c.525del	p.(Phe175LeufsTer20)	Exon 6	Small deletion	Yes	Extracellular	LP***	LP [PVS1_Strong, PM3, PP4, PP1_Moderate]	-	No protein expected. Frameshift variant may cause premature truncation and it is predicted to undergo nonsense mediated decay.	-	-	Absent (12566530, 12040521, 30838351). Normal (30838351)	-	AM	AM-AM
273	SGCG	M	8 years	Yes	20 years	43 years	NP	Absent	Expected	Hom	NM_000231.2	c.525del	p.(Phe175LeufsTer20)	Exon 6	Small deletion	Yes	Extracellular	LP***	LP [PVS1_Strong, PM3, PP4, PP1_Moderate]	-	No protein expected. Frameshift variant may cause premature truncation and it is predicted to undergo nonsense mediated decay.	-	-	Absent (12566530, 12040521, 30838351). Normal (30838351)	-	AM	c.525del	p.(Phe175LeufsTer20)	Exon 6	Small deletion	Yes	Extracellular	LP***	LP [PVS1_Strong, PM3, PP4, PP1_Moderate]	-	No protein expected. Frameshift variant may cause premature truncation and it is predicted to undergo nonsense mediated decay.	-	-	Absent (12566530, 12040521, 30838351). Normal (30838351)	-	AM	AM-AM
274	SGCG	M	10 years	Yes	23 years	45 years	NP	Absent	Expected	Hom	NM_000231.2	c.525del	p.(Phe175LeufsTer20)	Exon 6	Small deletion	Yes	Extracellular	LP***	LP [PVS1_Strong, PM3, PP4, PP1_Moderate]	-	No protein expected. Frameshift variant may cause premature truncation and it is predicted to undergo nonsense mediated decay.	-	-	Absent (12566530, 12040521, 30838351). Normal (30838351)	-	AM	c.525del	p.(Phe175LeufsTer20)	Exon 6	Small deletion	Yes	Extracellular	LP***	LP [PVS1_Strong, PM3, PP4, PP1_Moderate]	-	No protein expected. Frameshift variant may cause premature truncation and it is predicted to undergo nonsense mediated decay.	-	-	Absent (12566530, 12040521, 30838351). Normal (30838351)	-	AM	AM-AM
275	SGCG	F	Childhood	Yes	Adolescence	30 years	NP	NP	Expected	Hom	NM_000231.2	c.525del	p.(Phe175LeufsTer20)	Exon 6	Small deletion	Yes	Extracellular	LP***	LP [PVS1_Strong, PM3, PP4, PP1_Moderate]	-	No protein expected. Frameshift variant may cause premature truncation and it is predicted to undergo nonsense mediated decay.	-	-	Absent (12566530, 12040521, 30838351). Normal (30838351)	-	AM	c.525del	p.(Phe175LeufsTer20)	Exon 6	Small deletion	Yes	Extracellular	LP***	LP [PVS1_Strong, PM3, PP4, PP1_Moderate]	-	No protein expected. Frameshift variant may cause premature truncation and it is predicted to undergo nonsense mediated decay.	-	-	Absent (12566530, 12040521, 30838351). Normal (30838351)	-	AM	AM-AM
276	SGCG	F	Childhood	Yes	16 years	22 years	NP	NP	Expected	Hom	NM_000231.2	c.525del	p.(Phe175LeufsTer20)	Exon 6	Small deletion	Yes	Extracellular	LP***	LP [PVS1_Strong, PM3, PP4, PP1_Moderate]	-	No protein expected. Frameshift variant may cause premature truncation and it is predicted to undergo nonsense mediated decay.	-	-	Absent (12566530, 12040521, 30838351). Normal (30838351)	-	AM	c.525del	p.(Phe175LeufsTer20)	Exon 6	Small deletion	Yes	Extracellular	LP***	LP [PVS1_Strong, PM3, PP4, PP1_Moderate]	-	No protein expected. Frameshift variant may cause premature truncation and it is predicted to undergo nonsense mediated decay.	-	-	Absent (12566530, 12040521, 30838351). Normal (30838351)	-	AM	AM-AM
277	SGCG	M	3 years	Yes	12 years	17 years	NP	NP	Severe	Hom	NM_000231.2	c.525del	p.(Phe175LeufsTer20)	Exon 6	Small deletion	Yes	Extracellular	LP***	LP [PVS1_Strong, PM3, PP4, PP1_Moderate]	-	No protein expected. Frameshift variant may cause premature truncation and it is predicted to undergo nonsense mediated decay.	-	-	Absent (12566530, 12040521, 30838351). Normal (30838351)	-	AM	c.525del	p.(Phe175LeufsTer20)	Exon 6	Small deletion	Yes	Extracellular	LP***	LP [PVS1_Strong, PM3, PP4, PP1_Moderate]	-	No protein expected. Frameshift variant may cause premature truncation and it is predicted to undergo nonsense mediated decay.	-	-	Absent (12566530, 12040521, 30838351). Normal (30838351)	-	AM	AM-AM
278	SGCG	M	5 years	Yes	16 years	17 years	NP	NP	Expected	Hom	NM_000231.2	c.525del	p.(Phe175LeufsTer20)	Exon 6	Small deletion	Yes	Extracellular	LP***	LP [PVS1_Strong, PM3, PP4, PP1_Moderate]	-	No protein expected. Frameshift variant may cause premature truncation and it is predicted to undergo nonsense mediated decay.	-	-	Absent (12566530, 12040521, 30838351). Normal (30838351)	-	AM	c.525del	p.(Phe175LeufsTer20)	Exon 6	Small deletion	Yes	Extracellular	LP***	LP [PVS1_Strong, PM3, PP4, PP1_Moderate]	-	No protein expected. Frameshift variant may cause premature truncation and it is predicted to undergo nonsense mediated decay.	-	-	Absent (12566530, 12040521, 30838351). Normal (30838351)	-	AM	AM-AM
279	SGCG	M	6 years	Yes	12 years	19 years	NP	NP	Severe	Hom	NM_000231.2	c.525del	p.(Phe175LeufsTer20)	Exon 6	Small deletion	Yes	Extracellular	LP***	LP [PVS1_Strong, PM3, PP4, PP1_Moderate]	-	No protein expected. Frameshift variant may cause premature truncation and it is predicted to undergo nonsense mediated decay.	-	-	Absent (12566530, 12040521, 30838351). Normal (30838351)	-	AM	c.525del	p.(Phe175LeufsTer20)	Exon 6	Small deletion	Yes	Extracellular	LP***	LP [PVS1_Strong, PM3, PP4, PP1_Moderate]	-	No protein expected. Frameshift variant may cause premature truncation and it is predicted to undergo nonsense mediated decay.	-	-	Absent (12566530, 12040521, 30838351). Normal (30838351)	-	AM	AM-AM
280	SGCG	M	10 years	Yes	13 years	22 years	NP	NP	Severe	Hom	NM_000231.2	c.525del	p.(Phe175LeufsTer20)	Exon 6	Small deletion	Yes	Extracellular	LP***	LP [PVS1_Strong, PM3, PP4, PP1_Moderate]	-	No protein expected. Frameshift variant may cause premature truncation and it is predicted to undergo nonsense mediated decay.	-	-	Absent (12566530, 12040521, 30838351). Normal (30838351)	-	AM	c.525del	p.(Phe175LeufsTer20)	Exon 6	Small deletion	Yes	Extracellular	LP***	LP [PVS1_Strong, PM3, PP4, PP1_Moderate]	-	No protein expected. Frameshift variant may cause premature truncation and it is predicted to undergo nonsense mediated decay.	-	-	Absent (12566530, 12040521, 30838351). Normal (30838351)	-	AM	AM-AM
281	SGCG	M	4 years	Yes	11 years	15 years	NP	NP	Severe	Hom	NM_000231.2	c.525del	p.(Phe175LeufsTer20)	Exon 6	Small deletion	Yes	Extracellular	LP***	LP [PVS1_Strong, PM3, PP4, PP1_Moderate]	-	No protein expected. Frameshift variant may cause premature truncation and it is predicted to undergo nonsense mediated decay.	-	-	Absent (12566530, 12040521, 30838351). Normal (30838351)	-	AM	c.525del	p.(Phe175LeufsTer20)	Exon 6	Small deletion	Yes	Extracellular	LP***	LP [PVS1_Strong, PM3, PP4, PP1_Moderate]	-	No protein expected. Frameshift variant may cause premature truncation and it is predicted to undergo nonsense mediated decay.	-	-	Absent (12566530, 12040521, 30838351). Normal (30838351)	-	AM	AM-AM
282	SGCG	F	7 years	Yes	11 years	13 years	NP	NP	Severe	Hom	NM_000231.2	c.525del	p.(Phe175LeufsTer20)	Exon 6	Small deletion	Yes	Extracellular	LP***	LP [PVS1_Strong, PM3, PP4, PP1_Moderate]	-	No protein expected. Frameshift variant may cause premature truncation and it is predicted to undergo nonsense mediated decay.	-	-	Absent (12566530, 12040521, 30838351). Normal (30838351)	-	AM	c.525del	p.(Phe175LeufsTer20)	Exon 6	Small deletion	Yes	Extracellular	LP***	LP [PVS1_Strong, PM3, PP4, PP1_Moderate]	-	No protein expected. Frameshift variant may cause premature truncation and it is predicted to undergo nonsense mediated decay.	-	-	Absent (12566530, 12040521, 30838351). Normal (30838351)	-	AM	AM-AM
283	SGCG	M	1 year	Yes	10 years	Unk.	NP	<30%	Expected	Het	NM_000231.2	c.525del	p.(Phe175LeufsTer20)	Exon 6	Small deletion	Yes	Extracellular	LP***	LP [PVS1_Strong, PM3, PP4, PP1_Moderate]	-	No protein expected. Frameshift variant may cause premature truncation and it is predicted to undergo nonsense mediated decay.	-	-	Absent (12566530, 12040521, 30838351). Normal (30838351)	-	AM	c.(578+1_579-1)_(702+1_703-1)del	p.(?)	Exon 7	Exonic deletion	Yes	-	-	P [PVS1_Strong, PM3_Strong, PP4_Strong, PM2_Supporting]	-	Abnormal protein is expected as the premature stop codon is located in the last exon, so NMD would not take place.	-	-	Absent (18285821)	-	AM	AM-AM
284	SGCG	F	5 years	Yes	9 years	Unk.	NP	<30%	Severe	Het	NM_000231.2	c.525del	p.(Phe175LeufsTer20)	Exon 6	Small deletion	Yes	Extracellular	LP***	LP [PVS1_Strong, PM3, PP4, PP1_Moderate]	-	No protein expected. Frameshift variant may cause premature truncation and it is predicted to undergo nonsense mediated decay.	-	-	Absent (12566530, 12040521, 30838351). Normal (30838351)	-	AM	c.(578+1_579-1)_(702+1_703-1)del	p.(?)	Exon 7	Exonic deletion	Yes	-	-	P [PVS1_Strong, PM3_Strong, PP4_Strong, PM2_Supporting]	-	Abnormal protein is expected as the premature stop codon is located in the last exon, so NMD would not take place.	-	-	Absent (18285821)	-	AM	AM-AM
285	SGCG	F	4 years	No	-	44 years	NP	NP	Mild	Het	NM_000231.2	c.525del	p.(Phe175LeufsTer20)	Exon 6	Small deletion	Yes	Extracellular	LP***	LP [PVS1_Strong, PM3, PP4, PP1_Moderate]	-	No protein expected. Frameshift variant may cause premature truncation and it is predicted to undergo nonsense mediated decay.	-	-	Absent (12566530, 12040521, 30838351). Normal (30838351)	-	AM	c.(578+1_579-1)_(702+1_703-1)del	p.(?)	Exon 7	Exonic deletion	Yes	-	-	P [PVS1_Strong, PM3_Strong, PP4_Strong, PM2_Supporting]	-	Abnormal protein is expected as the premature stop codon is located in the last exon, so NMD would not take place.	-	-	Absent (18285821)	-	AM	AM-AM
286	SGCG	F	7 years	Yes	12 years	20 years	NP	<30%	Severe	Het	NM_000231.2	c.525del	p.(Phe175LeufsTer20)	Exon 6	Small deletion	Yes	Extracellular	LP***	LP [PVS1_Strong, PM3, PP4, PP1_Moderate]	-	No protein expected. Frameshift variant may cause premature truncation and it is predicted to undergo nonsense mediated decay.	-	-	Absent (12566530, 12040521, 30838351). Normal (30838351)	-	AM	c.787G>A	p.(Glu263Lys)	Exon 8	Missense	No	Extracellular	P**	P [PM3_Strong, PP4_Strong, PS3_Supporting, PP3, PP1].	Beta-sheet	-	No	Yes	Absent (25802879, 16832103)	Protein does not make it to the membrane (22095924)	AM	AM-AM
287	SGCG	F	10 years	Yes	24 years	26 years	NP	Absent	Expected	Hom	NM_000231.2	c.549dup	p.(Val184CysfsTer10)	Exon 6	Small duplication	Yes	-	P**	P [PVS1, PP4_Strong, PM2_Supporting, PM3_Supporting]	-	No protein expected. Frameshift variant may cause premature truncation and it is predicted to undergo nonsense mediated decay.	-	-	Absent (19167890)	-	AM	c.549dup	p.(Val184CysfsTer10)	Exon 6	Small duplication	Yes	-	P**	P [PVS1, PP4_Strong, PM2_Supporting, PM3_Supporting]	-	No protein expected. Frameshift variant may cause premature truncation and it is predicted to undergo nonsense mediated decay.	-	-	Absent (19167890)	-	AM	AM-AM
288	SGCG	F	8 years	Yes	12 years	20 years	NP	<30%	Severe	Hom	NM_000231.2	c.(578+1_579-1)_(702+1_703-1)del	p.(?)	Exon 7	Exonic deletion	Yes	-	-	P [PVS1_Strong, PM3_Strong, PP4_Strong, PM2_Supporting]	-	Abnormal protein expected. Deletion of exon 7, expected to disrupt the reading frame and escape nonsense mediated decay, but it removes >10% of the protein.	-	-	Absent (18285821)	-	AM	c.(578+1_579-1)_(702+1_703-1)del	p.(?)	Exon 7	Exonic deletion	Yes	-	-	P [PVS1_Strong, PM3_Strong, PP4_Strong, PM2_Supporting]	-	Abnormal protein expected. Deletion of exon 7, expected to disrupt the reading frame and escape nonsense mediated decay, but it removes >10% of the protein.	-	-	Absent (18285821)	-	AM	AM-AM
289	SGCG	F	2 years	Yes	38 years	50 years	NP	Absent	Mild	Hom	NM_000231.2	c.(578+1_579-1)_(702+1_703-1)del	p.(?)	Exon 7	Exonic deletion	Yes	-	-	P [PVS1_Strong, PM3_Strong, PP4_Strong, PM2_Supporting]	-	Abnormal protein expected. Deletion of exon 7, expected to disrupt the reading frame and escape nonsense mediated decay, but it removes >10% of the protein.	-	-	Absent (18285821)	-	AM	c.(578+1_579-1)_(702+1_703-1)del	p.(?)	Exon 7	Exonic deletion	Yes	-	-	P [PVS1_Strong, PM3_Strong, PP4_Strong, PM2_Supporting]	-	Abnormal protein expected. Deletion of exon 7, expected to disrupt the reading frame and escape nonsense mediated decay, but it removes >10% of the protein.	-	-	Absent (18285821)	-	AM	AM-AM
290	SGCG	M	6 years	Yes	16 years	Unk.	NP	<30%	Expected	Hom	NM_000231.2	c.581T>C	p.(Leu194Ser)	Exon 7	Missense	No	Extracellular	P/LP**	LP [PP4_Strong, PM3, PS3_Supporting, PM2_Supporting, PP3]	Beta-sheet	-	Yes	Yes	Absent (19770540). Reduced (9673983, 19770540).	Protein does not make it to the membrane (22095924)	AM	c.581T>C	p.(Leu194Ser)	Exon 7	Missense	No	Extracellular	P/LP**	LP [PP4_Strong, PM3, PS3_Supporting, PM2_Supporting, PP3]	Beta-sheet	-	Yes	Yes	Absent (19770540). Reduced (9673983, 19770540).	Protein does not make it to the membrane (22095924)	AM	AM-AM
291	SGCG	M	6 years	Yes	41 years	Unk.	NP	<30%	Mild	Hom	NM_000231.2	c.581T>C	p.(Leu194Ser)	Exon 7	Missense	No	Extracellular	P/LP**	LP [PP4_Strong, PM3, PS3_Supporting, PM2_Supporting, PP3]	Beta-sheet	-	Yes	Yes	Absent (19770540). Reduced (9673983, 19770540).	Protein does not make it to the membrane (22095924)	AM	c.581T>C	p.(Leu194Ser)	Exon 7	Missense	No	Extracellular	P/LP**	LP [PP4_Strong, PM3, PS3_Supporting, PM2_Supporting, PP3]	Beta-sheet	-	Yes	Yes	Absent (19770540). Reduced (9673983, 19770540).	Protein does not make it to the membrane (22095924)	AM	AM-AM
292	SGCG	F	7 years	Yes	Unk.	18 years	NP	NP	Severe	Hom	NM_000231.2	c.581T>C	p.(Leu194Ser)	Exon 7	Missense	No	Extracellular	P/LP**	LP [PP4_Strong, PM3, PS3_Supporting, PM2_Supporting, PP3]	Beta-sheet	-	Yes	Yes	Absent (19770540). Reduced (9673983, 19770540).	Protein does not make it to the membrane (22095924)	AM	c.581T>C	p.(Leu194Ser)	Exon 7	Missense	No	Extracellular	P/LP**	LP [PP4_Strong, PM3, PS3_Supporting, PM2_Supporting, PP3]	Beta-sheet	-	Yes	Yes	Absent (19770540). Reduced (9673983, 19770540).	Protein does not make it to the membrane (22095924)	AM	AM-AM
293	SGCG	M	6 years	Yes	32 years	44 years	Absent	NP	Mild	Hom	NM_000231.2	c.702G>T	p.(Met234Ile)	Exon 7	Missense	No	Extracellular	-	LP [PP4_Strong, PM3, PM2_Supporting]	Beta-sheet	-	No	Yes	-	-	AM	c.702G>T	p.(Met234Ile)	Exon 7	Missense	No	Extracellular	-	LP [PP4_Strong, PM3, PM2_Supporting]	Beta-sheet	-	No	Yes	-	-	AM	AM-AM
294	SGCG	M	6 years	Yes	12 years	20 years	NP	NP	Severe	Hom	NM_000231.2	c.787G>A	p.(Glu263Lys)	Exon 8	Missense	No	Extracellular	P**	P [PM3_Strong, PP4_Strong, PS3_Supporting, PP3, PP1].	Beta-sheet	-	No	Yes	Absent (25802879, 16832103)	Protein does not make it to the membrane (22095924)	AM	c.787G>A	p.(Glu263Lys)	Exon 8	Missense	No	Extracellular	P**	P [PM3_Strong, PP4_Strong, PS3_Supporting, PP3, PP1].	Beta-sheet	-	No	Yes	Absent (25802879, 16832103)	Protein does not make it to the membrane (22095924)	AM	AM-AM
295	SGCG	F	7 years	Yes	43 years	51 years	NP	NP	Mild	Hom	NM_000231.2	c.818_821del	p.(Tyr273CysfsTer6)	Exon 8	Small deletion	Yes	-	-	VUS [PVS1_Moderate, PM2_Supporting, PM3_supporting, PP4_Supporting]	-	Abnormal protein expected. Frameshift variant may cause premature truncation but it is predicted to escape nonsense mediated decay and remove <10% of the protein.	-	-	-	-	AM	c.818_821del	p.(Tyr273CysfsTer6)	Exon 8	Small deletion	Yes	-	-	VUS [PVS1_Moderate, PM2_Supporting, PM3_supporting, PP4_Supporting]	-	Abnormal protein expected. Frameshift variant may cause premature truncation but it is predicted to escape nonsense mediated decay and remove <10% of the protein.	-	-	-	-	AM	AM-AM
296	SGCG	M	2 years	Yes	14 years	21 years	NP	<30%	Expected	Hom	NM_000231.2	c.848G>A	p.(Cys283Tyr)	Exon 8	Missense	No	Extracellular	P/LP**	P [PP4_Strong, PM3, PS3_Supporting, PM2_Supporting, PP1, PP3]	Disorganised structure	EGF-like domain.	No	No	Absent (12746421, 30838351, 20345928, 8968757, 9781048).	Protein does not make it to the membrane (22095924)	AM	c.848G>A	p.(Cys283Tyr)	Exon 8	Missense	No	Extracellular	P/LP**	P [PP4_Strong, PM3, PS3_Supporting, PM2_Supporting, PP1, PP3]	Disorganised structure	EGF-like domain.	No	No	Absent (12746421, 30838351, 20345928, 8968757, 9781048).	Protein does not make it to the membrane (22095924)	AM	AM-AM
297	SGCG	F	2 years	Yes	29 years	40 years	NP	<30%	Mild	Hom	NM_000231.2	c.848G>A	p.(Cys283Tyr)	Exon 8	Missense	No	Extracellular	P/LP**	P [PP4_Strong, PM3, PS3_Supporting, PM2_Supporting, PP1, PP3]	Disorganised structure	EGF-like domain.	No	No	Absent (12746421, 30838351, 20345928, 8968757, 9781048).	Protein does not make it to the membrane (22095924)	AM	c.848G>A	p.(Cys283Tyr)	Exon 8	Missense	No	Extracellular	P/LP**	P [PP4_Strong, PM3, PS3_Supporting, PM2_Supporting, PP1, PP3]	Disorganised structure	EGF-like domain.	No	No	Absent (12746421, 30838351, 20345928, 8968757, 9781048).	Protein does not make it to the membrane (22095924)	AM	AM-AM
298	SGCG	F	9 years	Yes	13 years	16 years	NP	<30%	Severe	Hom	NM_000231.2	c.848G>A	p.(Cys283Tyr)	Exon 8	Missense	No	Extracellular	P/LP**	P [PP4_Strong, PM3, PS3_Supporting, PM2_Supporting, PP1, PP3]	Disorganised structure	EGF-like domain.	No	No	Absent (12746421, 30838351, 20345928, 8968757, 9781048).	Protein does not make it to the membrane (22095924)	AM	c.848G>A	p.(Cys283Tyr)	Exon 8	Missense	No	Extracellular	P/LP**	P [PP4_Strong, PM3, PS3_Supporting, PM2_Supporting, PP1, PP3]	Disorganised structure	EGF-like domain.	No	No	Absent (12746421, 30838351, 20345928, 8968757, 9781048).	Protein does not make it to the membrane (22095924)	AM	AM-AM
299	SGCG	M	2 years	Yes	11 years	10 years	NP	<30%	Severe	Hom	NM_000231.2	c.848G>A	p.(Cys283Tyr)	Exon 8	Missense	No	Extracellular	P/LP**	P [PP4_Strong, PM3, PS3_Supporting, PM2_Supporting, PP1, PP3]	Disorganised structure	EGF-like domain.	No	No	Absent (12746421, 30838351, 20345928, 8968757, 9781048).	Protein does not make it to the membrane (22095924)	AM	c.848G>A	p.(Cys283Tyr)	Exon 8	Missense	No	Extracellular	P/LP**	P [PP4_Strong, PM3, PS3_Supporting, PM2_Supporting, PP1, PP3]	Disorganised structure	EGF-like domain.	No	No	Absent (12746421, 30838351, 20345928, 8968757, 9781048).	Protein does not make it to the membrane (22095924)	AM	AM-AM
300	SGCG	M	2 years	Yes	12 years	12 years	NP	<30%	Severe	Hom	NM_000231.2	c.848G>A	p.(Cys283Tyr)	Exon 8	Missense	No	Extracellular	P/LP**	P [PP4_Strong, PM3, PS3_Supporting, PM2_Supporting, PP1, PP3]	Disorganised structure	EGF-like domain.	No	No	Absent (12746421, 30838351, 20345928, 8968757, 9781048).	Protein does not make it to the membrane (22095924)	AM	c.848G>A	p.(Cys283Tyr)	Exon 8	Missense	No	Extracellular	P/LP**	P [PP4_Strong, PM3, PS3_Supporting, PM2_Supporting, PP1, PP3]	Disorganised structure	EGF-like domain.	No	No	Absent (12746421, 30838351, 20345928, 8968757, 9781048).	Protein does not make it to the membrane (22095924)	AM	AM-AM
301	SGCG	F	5 years	Yes	10 years	10 years	NP	<30%	Severe	Hom	NM_000231.2	c.848G>A	p.(Cys283Tyr)	Exon 8	Missense	No	Extracellular	P/LP**	P [PP4_Strong, PM3, PS3_Supporting, PM2_Supporting, PP1, PP3]	Disorganised structure	EGF-like domain.	No	No	Absent (12746421, 30838351, 20345928, 8968757, 9781048).	Protein does not make it to the membrane (22095924)	AM	c.848G>A	p.(Cys283Tyr)	Exon 8	Missense	No	Extracellular	P/LP**	P [PP4_Strong, PM3, PS3_Supporting, PM2_Supporting, PP1, PP3]	Disorganised structure	EGF-like domain.	No	No	Absent (12746421, 30838351, 20345928, 8968757, 9781048).	Protein does not make it to the membrane (22095924)	AM	AM-AM
302	SGCG	F	7 years	Yes	11 years	14 years	NP	<30%	Severe	Hom	NM_000231.2	c.848G>A	p.(Cys283Tyr)	Exon 8	Missense	No	Extracellular	P/LP**	P [PP4_Strong, PM3, PS3_Supporting, PM2_Supporting, PP1, PP3]	Disorganised structure	EGF-like domain.	No	No	Absent (12746421, 30838351, 20345928, 8968757, 9781048).	Protein does not make it to the membrane (22095924)	AM	c.848G>A	p.(Cys283Tyr)	Exon 8	Missense	No	Extracellular	P/LP**	P [PP4_Strong, PM3, PS3_Supporting, PM2_Supporting, PP1, PP3]	Disorganised structure	EGF-like domain.	No	No	Absent (12746421, 30838351, 20345928, 8968757, 9781048).	Protein does not make it to the membrane (22095924)	AM	AM-AM
303	SGCG	M	2 years	Yes	9 years	18 years	NP	<30%	Severe	Hom	NM_000231.2	c.848G>A	p.(Cys283Tyr)	Exon 8	Missense	No	Extracellular	P/LP**	P [PP4_Strong, PM3, PS3_Supporting, PM2_Supporting, PP1, PP3]	Disorganised structure	EGF-like domain.	No	No	Absent (12746421, 30838351, 20345928, 8968757, 9781048).	Protein does not make it to the membrane (22095924)	AM	c.848G>A	p.(Cys283Tyr)	Exon 8	Missense	No	Extracellular	P/LP**	P [PP4_Strong, PM3, PS3_Supporting, PM2_Supporting, PP1, PP3]	Disorganised structure	EGF-like domain.	No	No	Absent (12746421, 30838351, 20345928, 8968757, 9781048).	Protein does not make it to the membrane (22095924)	AM	AM-AM
304	SGCG	F	6 years	Yes	12 years	10 years	NP	<30%	Severe	Hom	NM_000231.2	c.848G>A	p.(Cys283Tyr)	Exon 8	Missense	No	Extracellular	P/LP**	P [PP4_Strong, PM3, PS3_Supporting, PM2_Supporting, PP1, PP3]	Disorganised structure	EGF-like domain.	No	No	Absent (12746421, 30838351, 20345928, 8968757, 9781048).	Protein does not make it to the membrane (22095924)	AM	c.848G>A	p.(Cys283Tyr)	Exon 8	Missense	No	Extracellular	P/LP**	P [PP4_Strong, PM3, PS3_Supporting, PM2_Supporting, PP1, PP3]	Disorganised structure	EGF-like domain.	No	No	Absent (12746421, 30838351, 20345928, 8968757, 9781048).	Protein does not make it to the membrane (22095924)	AM	AM-AM
305	SGCG	M	5 years	Yes	15 years	33 years	NP	<30%	Severe	Hom	NM_000231.2	c.848G>A	p.(Cys283Tyr)	Exon 8	Missense	No	Extracellular	P/LP**	P [PP4_Strong, PM3, PS3_Supporting, PM2_Supporting, PP1, PP3]	Disorganised structure	EGF-like domain.	No	No	Absent (12746421, 30838351, 20345928, 8968757, 9781048).	Protein does not make it to the membrane (22095924)	AM	c.848G>A	p.(Cys283Tyr)	Exon 8	Missense	No	Extracellular	P/LP**	P [PP4_Strong, PM3, PS3_Supporting, PM2_Supporting, PP1, PP3]	Disorganised structure	EGF-like domain.	No	No	Absent (12746421, 30838351, 20345928, 8968757, 9781048).	Protein does not make it to the membrane (22095924)	AM	AM-AM
306	SGCG	M	10 years	Yes	Unk.	28 years	NP	<30%	Expected	Hom	NM_000231.2	c.848G>A	p.(Cys283Tyr)	Exon 8	Missense	No	Extracellular	P/LP**	P [PP4_Strong, PM3, PS3_Supporting, PM2_Supporting, PP1, PP3]	Disorganised structure	EGF-like domain.	No	No	Absent (12746421, 30838351, 20345928, 8968757, 9781048).	Protein does not make it to the membrane (22095924)	AM	c.848G>A	p.(Cys283Tyr)	Exon 8	Missense	No	Extracellular	P/LP**	P [PP4_Strong, PM3, PS3_Supporting, PM2_Supporting, PP1, PP3]	Disorganised structure	EGF-like domain.	No	No	Absent (12746421, 30838351, 20345928, 8968757, 9781048).	Protein does not make it to the membrane (22095924)	AM	AM-AM
307	SGCG	F	5 years	Yes	Unk.	34 years	NP	<30%	Mild	Hom	NM_000231.2	c.848G>A	p.(Cys283Tyr)	Exon 8	Missense	No	Extracellular	P/LP**	P [PP4_Strong, PM3, PS3_Supporting, PM2_Supporting, PP1, PP3]	Disorganised structure	EGF-like domain.	No	No	Absent (12746421, 30838351, 20345928, 8968757, 9781048).	Protein does not make it to the membrane (22095924)	AM	c.848G>A	p.(Cys283Tyr)	Exon 8	Missense	No	Extracellular	P/LP**	P [PP4_Strong, PM3, PS3_Supporting, PM2_Supporting, PP1, PP3]	Disorganised structure	EGF-like domain.	No	No	Absent (12746421, 30838351, 20345928, 8968757, 9781048).	Protein does not make it to the membrane (22095924)	AM	AM-AM
308	SGCG	M	4 years	Yes	8 years	15 years	NP	<30%	Severe	Hom	NM_000231.2	c.848G>A	p.(Cys283Tyr)	Exon 8	Missense	No	Extracellular	P/LP**	P [PP4_Strong, PM3, PS3_Supporting, PM2_Supporting, PP1, PP3]	Disorganised structure	EGF-like domain.	No	No	Absent (12746421, 30838351, 20345928, 8968757, 9781048).	Protein does not make it to the membrane (22095924)	AM	c.848G>A	p.(Cys283Tyr)	Exon 8	Missense	No	Extracellular	P/LP**	P [PP4_Strong, PM3, PS3_Supporting, PM2_Supporting, PP1, PP3]	Disorganised structure	EGF-like domain.	No	No	Absent (12746421, 30838351, 20345928, 8968757, 9781048).	Protein does not make it to the membrane (22095924)	AM	AM-AM
309	SGCG	M	3 years	Yes	11 years	18 years	NP	<30%	Severe	Hom	NM_000231.2	c.848G>A	p.(Cys283Tyr)	Exon 8	Missense	No	Extracellular	P/LP**	P [PP4_Strong, PM3, PS3_Supporting, PM2_Supporting, PP1, PP3]	Disorganised structure	EGF-like domain.	No	No	Absent (12746421, 30838351, 20345928, 8968757, 9781048).	Protein does not make it to the membrane (22095924)	AM	c.848G>A	p.(Cys283Tyr)	Exon 8	Missense	No	Extracellular	P/LP**	P [PP4_Strong, PM3, PS3_Supporting, PM2_Supporting, PP1, PP3]	Disorganised structure	EGF-like domain.	No	No	Absent (12746421, 30838351, 20345928, 8968757, 9781048).	Protein does not make it to the membrane (22095924)	AM	AM-AM
310	SGCG	M	3 years	Yes	11 years	15 years	NP	<30%	Severe	Hom	NM_000231.2	c.848G>A	p.(Cys283Tyr)	Exon 8	Missense	No	Extracellular	P/LP**	P [PP4_Strong, PM3, PS3_Supporting, PM2_Supporting, PP1, PP3]	Disorganised structure	EGF-like domain.	No	No	Absent (12746421, 30838351, 20345928, 8968757, 9781048).	Protein does not make it to the membrane (22095924)	AM	c.848G>A	p.(Cys283Tyr)	Exon 8	Missense	No	Extracellular	P/LP**	P [PP4_Strong, PM3, PS3_Supporting, PM2_Supporting, PP1, PP3]	Disorganised structure	EGF-like domain.	No	No	Absent (12746421, 30838351, 20345928, 8968757, 9781048).	Protein does not make it to the membrane (22095924)	AM	AM-AM
311	SGCG	M	6 years	Yes	9 years	13 years	NP	<30%	Severe	Hom	NM_000231.2	c.848G>A	p.(Cys283Tyr)	Exon 8	Missense	No	Extracellular	P/LP**	P [PP4_Strong, PM3, PS3_Supporting, PM2_Supporting, PP1, PP3]	Disorganised structure	EGF-like domain.	No	No	Absent (12746421, 30838351, 20345928, 8968757, 9781048).	Protein does not make it to the membrane (22095924)	AM	c.848G>A	p.(Cys283Tyr)	Exon 8	Missense	No	Extracellular	P/LP**	P [PP4_Strong, PM3, PS3_Supporting, PM2_Supporting, PP1, PP3]	Disorganised structure	EGF-like domain.	No	No	Absent (12746421, 30838351, 20345928, 8968757, 9781048).	Protein does not make it to the membrane (22095924)	AM	AM-AM
312	SGCG	F	4 years	Yes	11 years	15 years	NP	<30%	Severe	Hom	NM_000231.2	c.848G>A	p.(Cys283Tyr)	Exon 8	Missense	No	Extracellular	P/LP**	P [PP4_Strong, PM3, PS3_Supporting, PM2_Supporting, PP1, PP3]	Disorganised structure	EGF-like domain.	No	No	Absent (12746421, 30838351, 20345928, 8968757, 9781048).	Protein does not make it to the membrane (22095924)	AM	c.848G>A	p.(Cys283Tyr)	Exon 8	Missense	No	Extracellular	P/LP**	P [PP4_Strong, PM3, PS3_Supporting, PM2_Supporting, PP1, PP3]	Disorganised structure	EGF-like domain.	No	No	Absent (12746421, 30838351, 20345928, 8968757, 9781048).	Protein does not make it to the membrane (22095924)	AM	AM-AM
313	SGCG	M	2 years	Yes	11 years	11 years	NP	<30%	Severe	Hom	NM_000231.2	c.848G>A	p.(Cys283Tyr)	Exon 8	Missense	No	Extracellular	P/LP**	P [PP4_Strong, PM3, PS3_Supporting, PM2_Supporting, PP1, PP3]	Disorganised structure	EGF-like domain.	No	No	Absent (12746421, 30838351, 20345928, 8968757, 9781048).	Protein does not make it to the membrane (22095924)	AM	c.848G>A	p.(Cys283Tyr)	Exon 8	Missense	No	Extracellular	P/LP**	P [PP4_Strong, PM3, PS3_Supporting, PM2_Supporting, PP1, PP3]	Disorganised structure	EGF-like domain.	No	No	Absent (12746421, 30838351, 20345928, 8968757, 9781048).	Protein does not make it to the membrane (22095924)	AM	AM-AM
314	SGCG	F	8 years	Yes	13 years	25 years	NP	<30%	Severe	Hom	NM_000231.2	c.848G>A	p.(Cys283Tyr)	Exon 8	Missense	No	Extracellular	P/LP**	P [PP4_Strong, PM3, PS3_Supporting, PM2_Supporting, PP1, PP3]	Disorganised structure	EGF-like domain.	No	No	Absent (12746421, 30838351, 20345928, 8968757, 9781048).	Protein does not make it to the membrane (22095924)	AM	c.848G>A	p.(Cys283Tyr)	Exon 8	Missense	No	Extracellular	P/LP**	P [PP4_Strong, PM3, PS3_Supporting, PM2_Supporting, PP1, PP3]	Disorganised structure	EGF-like domain.	No	No	Absent (12746421, 30838351, 20345928, 8968757, 9781048).	Protein does not make it to the membrane (22095924)	AM	AM-AM
315	SGCG	F	7 years	Yes	10 years	14 years	NP	<30%	Severe	Hom	NM_000231.2	c.848G>A	p.(Cys283Tyr)	Exon 8	Missense	No	Extracellular	P/LP**	P [PP4_Strong, PM3, PS3_Supporting, PM2_Supporting, PP1, PP3]	Disorganised structure	EGF-like domain.	No	No	Absent (12746421, 30838351, 20345928, 8968757, 9781048).	Protein does not make it to the membrane (22095924)	AM	c.848G>A	p.(Cys283Tyr)	Exon 8	Missense	No	Extracellular	P/LP**	P [PP4_Strong, PM3, PS3_Supporting, PM2_Supporting, PP1, PP3]	Disorganised structure	EGF-like domain.	No	No	Absent (12746421, 30838351, 20345928, 8968757, 9781048).	Protein does not make it to the membrane (22095924)	AM	AM-AM
316	SGCG	F	7 years	Yes	9 years	12 years	NP	<30%	Severe	Hom	NM_000231.2	c.848G>A	p.(Cys283Tyr)	Exon 8	Missense	No	Extracellular	P/LP**	P [PP4_Strong, PM3, PS3_Supporting, PM2_Supporting, PP1, PP3]	Disorganised structure	EGF-like domain.	No	No	Absent (12746421, 30838351, 20345928, 8968757, 9781048).	Protein does not make it to the membrane (22095924)	AM	c.848G>A	p.(Cys283Tyr)	Exon 8	Missense	No	Extracellular	P/LP**	P [PP4_Strong, PM3, PS3_Supporting, PM2_Supporting, PP1, PP3]	Disorganised structure	EGF-like domain.	No	No	Absent (12746421, 30838351, 20345928, 8968757, 9781048).	Protein does not make it to the membrane (22095924)	AM	AM-AM
AM: Variant predicted to disrupt protein localization in the membrane; F: Female; IHC: Immunohistochemistry; LM: Variant predicted to preserve protein localization at the membrane; M: Male; NP: Not performed; Unk: Unknown; -: Patient remained ambulant. .
